# Supplementary material for: Cerebrovascular Reactivity Measurement Using Magnetic Resonance Imaging: A Systematic Review
Source: Front Physiol. 2021 Feb 25;12:643468. doi: 10.3389/fphys.2021.643468 (PMC7947694; doi:10.3389/fphys.2021.643468)
Supplement: Supplementary file 2 [file Table_2.XLSX]

## Sheet: Papers
Article number	1st, 2nd and last authors' surnames	Title	Year	Aims	Findings
1	Liu, Hebrank, Lu	A comparison of physiologic modulators of fMRI signals	2013	compare the modulation effects of baseline venous oxygenation, CVR, resting state BOLD fluctuations amplitude and baseline CBF in the fMRI signal	CVR and RSFA positively correlated with fMRI signal whereas venous oxygenation negatively correlated. No correlation found with CBF. Oxygenation correlated with CBF and CVR with RSFA. They are responsible for inter-subject variability
2	Champagne, Bhogal, Cook	A novel perspective to calibrate temporal delays in cerebrovascular reactivity using hypercapnic and hyperoxic respiratory challenges	2019	novel analysis method to characterise haemodynamic delay in the BOLD response to hypercapnia, and hyperoxia,	combination of hypercapnic and hyperoxic gas-inhalation MRI can be used to distinguish between differences in CVR that arise as a result of delayed stimulus arrival time or preferential blood flow distribution. GM showed homogeneous haemodynamic latencies after delay correction for bolus arrival time. longer delays in WM with tissue depth. deeper WM layers may be more prone to dynamic redistribut…
3	Sobczyk, Battisti-Charbonney, Poublanc	A conceptual model for CO2-induced redistribution of cerebral blood flow with experimental confirmation using BOLD MRI	2014	model for CO2-induced blood flow redistribution	model can be applied to provide a haemodynamic interpretation to BOLD changes in response to hypercapnia and aid in relating CVR maps to pathophysiological conditions
4	Gauthier, Desjardins-Crepeau, Hoge	Absolute quantification of resting oxygen metabolism and metabolic reactivity during functional activation using QUO2 MRI	2012	demonstrate the use of an extension of calibrated fMRI to get different parameters (baseline CBF, CVR, CMRO2, oxygen extraction fraction) in different ROIs	estimates fall within the range of the literature
5	Grandin, Bol, Cosnard	Absolute CBF and CBV measurements by MRI bolus tracking before and after acetazolamide challenge: repeatabilily and comparison with PET in humans.	2005	compare CBV and CBF values in healthy volunteers acquired with bolus tracking MRI H(2) (15)O and (11)CO PET before and after ACZ inection	physiologic CBF values and systematically overestimated CBV values may be obtained with MRI but an individual scale factor should be applied to MRI measurements to improve agreement with PET
6	De Vis, Hendrikse, Petersen	Age-related changes in brain hemodynamics; A calibrated MRI study	2015	investigate the effect of age on baseline CBF and CMRO2	age-related differences in CBF could be explained by differences in EtCO2. regional CMRO2 was lower in older subjects. CVR depends on CBF baseline
7	Liu, Hebrank, Lu	Age-related differences in memory-encoding fMRI responses after accounting for decline in vascular reactivity	2013	examine age-related differences in memory-encoding fMRI response in context of vascular aging	the CVR-corrected fMRI data suggested that there was no evidence of age-related decline in evoked neural activation in the brain
8	Richiardi, Monsch, Haller	Altered cerebrovascular reactivity velocity in mild cognitive impairment and Alzheimer's disease	2015	assess neurovascular reserve and its relationship with cognitive performance in amnestic mild cognitive impairment and AD	cognitively impaired patients had slower response than healthy controls
9	Tong, Bergethon, Frederick	An improved method for mapping cerebrovascular reserve using concurrent fMRI and near-infrared spectroscopy with Regressor Interpolation at Progressive Time Delays (RIPTiDe)	2011	process the fMRI data obtained during a blocked BH task by using simultaneously collected NIRS data as regressor to estimate vascular contribution to the BOLD signal	NIRS regressor makes no assumptions about the shape (or presence) of the BH response and allows direct quantitative comparison of the vascular BOLD response to BH to the baseline map obtained in the resting state
10	Lajoie, Nugent, Hoge	Application of calibrated fMRI in Alzheimer's disease	2017	apply calibrated fMRI approach in a cohort of probable AD dementia and age-matched control participants	no deficit in frontal CBF nor in whole grey matter CVR
11	Mutch, Mandell, Duffin	Approaches to Brain Stress Testing: BOLD Magnetic Resonance Imaging with Computer-Controlled Delivery of Carbon Dioxide	2012	describe two approaches to generating the CO2 challenge using computer-controlled gas blender to administer: a square wave cahnge in CO2 and a ramp stimulus	combined dual stimulus may be complementary in identifying vulenrable brain regions
12	Inoue, Tanaka, Hara	Arterial spin-labeling evaluation of cerebrovascular reactivity to acetazolamide in healthy subjects	2014	investigate potential and technical factors of ASL imaging in assessing CVR to ACZ	ASL allows evaluation of distribution, magnitude, and time course of CVR response to ACZ. Post-labeling delay influences CVR
13	Al-Bachari, Parkes, Emsley	Arterial spin labelling reveals prolonged arterial arrival time in idiopathic Parkinson's disease	2014	determine if ASL can reveal altered neurovascular status in parkinson's disease	no significant differences in CVR between patients and controls. Regional CBF in the patients group was found to be positively correlated with cognitive assessment scores
14	Sobczyk, Battisti-Charbonney, Fisher	Assessing cerebrovascular reactivity abnormality by comparison to a reference atlas	2015	aim to develop an objective scoring assessment of abnormality in CVR	CVR z-maps from healthy atlas provide an objective, improved form of evaluation for comparisons of voxel-specific CVR between subjects and across test sites
15	Fisher, Sobczyk, Duffin	Assessing cerebrovascular reactivity by the pattern of response to progressive hypercapnia	2017	assess the range of response patterns and their prevalence. Categorise BOLD response patterns into four types based on the signs of their linear slopes in the hypo- and hypercapnic ranges	these type maps complement maps of linear regression CVR maps by providing a better indication of the actual response patterns
16	Sam, Poublanc, Mikulis	Assessing the effect of unilateral cerebral revascularisation on the vascular reactivity of the non-intervened hemisphere: A retrospective observational study	2015	study the effects of unilateral revascularisation on CVR in the non-intervened hemisphere in bilateral steno-occlusive or Moyamoya disease	not only does CVR improve in the hemisphere ipsilateral to a flow restoration procedure, but it also improves in the non-intervened hemisphere
17	Merola, Germuska, Wise	Assessing the repeatability of absolute CMRO2, OEF and haemodynamic measurements from calibrated fMRI.	2018	quantify the repeatability of a dual calibrated fMRI approach, evaluationg its limits and informing its application in studies aimed at characterising the metabolic state of human brain tissue over time	overall consistency of the estimated physiological parameters with literature reports and a satisfactory level of repeatability. good within-session and in-between session estimations of CVR through dual calibrated fMRI
18	Hederay, Lai, Friedland	Assessment of cerebral blood flow reserve using functional magnetic resonance imaging	1996	assess signal changes after ACZ injection in healthy volunteers with a conventional MR scanner	BOLD-based MRI can evaluate CBF reserve with high spatial and temporal resolution. To assess CVR, it is necessary to separate signal changes originating in large vessels from signal from brain microvasculature
19	Thomas, Logan, Schroff	Assessment of cerebrovascular reactivity using real-time BOLD fMRI in children with moyamoya disease: A pilot study	2013	test reliability and clinical validity of the assessment of CVR with real-time BOLD fMRI in comparison with standard off-line processing in children with Moyamoya disease	real-time CVR assessment in children with Moyamoya is feasible and the results are comparable to that of standard off-line analysis
20	Kannurpatti, Motes, Rypma	Assessment of unconstrained cerebrovascular reactivity marker for large age-range FMRI studies.	2014	hypothesise that subject-related physiological and/or BH differences, if present, may compromise CVR versus task linearity in older individuals	BH versus task linearity was observed only in young subjects. RSFA-task relationships were independent of age. RSFA accurately represents CVR in any age range
21	Petrella, DeCarli, Theodore	Assessment of whole-brain vasodilatory capacity with acetazolamide challenge at 1.5 T using dynamic contrast imaging with frequency-shifted burst	1997	determine whether whole brain ACZ-induced changes in regional CBV can be assessed on a conventional 1.5T scanner using 3D dynamic susceptibility contrast-enhanced MR imaging	CBV can be estimated in such a way. Values obtained overestimate absolute regional CBV but are systematically biased and can be used for intersubject and intrasubject ratio comparisons
22	Ziyeh, Rick, Speck	Blood oxygen level-dependent MRI of cerebral CO2 reactivity in severe carotid stenosis and occlusion.	2005	CVR in response to CO2 challenge was evaluated with BOLD MRI and the results compared with those of a TCD CO2 test	the technique is robust and yields diagnostic information concerning the cerebrovascular reserve. BOLD CVR correlated well with CBF mean velocity measured with TCD in MCA
23	Kassner, Winter, Crawley	Blood-oxygen level dependent MRI measures of cerebrovascular reactivity using a controlled respiratory challenge: Reproducibility and gender differences	2010	evaluate the reproducibility and gender differences in CVR measurements obtained using BOLD response to controlled changes in EtCO2	reliable/reproducible technique. BOLD response to CO2 significantly increased in males compared to females
24	Boudiaf, Attye, Krainik	BOLD fMRI of cerebrovascular reactivity in the middle cerebral artery territory: A 100 volunteers' study	2015	provide lateralisation index values for CVR within the MCA territory to detect CVR impairment and overcome variability in brain anatomy and methodological settings	LI values independent of experimental conditions
25	Atwi, Shao, MacIntosh	BOLD-based cerebrovascular reactivity vascular transfer function isolates amplitude and timing responses to better characterize cerebral small vessel disease	2019	deconvolution procedure to characterise CVR responses based on a VTF that separates amplitude and timing CVR effects. Evaluate NAWM responses in those with a range of SVD	assessed CVR timing and amplitude information without applying a model assumptions to the CVR response. WM CVR lower and slower in SVD patients than controls
26	Mutch, Ellis, Mikulis	Brain magnetic resonance imaging CO2 stress testing in adolescent postconcussion syndrome.	2016	summarise safety, feasibility and results of brain CO2 stress testing in adolescents with postconcussion syndorme and healthy controls	patients-specific differences in mean regional CBF and CO2 BOLD responsiveness were observed in all patients. Adolescent postconcussion syndrome is associated with patient-specific abnormalities in regional mean CBF and BOLD CVR that occur in the setting of normal globsl resting CBF
27	Dlamini, Shah-Basak, Logan	Breath-hold blood oxygen level-dependent MRI: A tool for the assessment of cerebrovascular reserve in children with moyamoya disease	2018	assess repeatability and reliability of BOLD CVR using voluntary breath-hold challenge in children with Moyamoya disease	repeatable and reliable but needs standardisation
28	De Vis, Petersen, Hendrikse	Calibrated MRI to evaluate cerebral hemodynamics in patients with an internal carotid artery occlusion	2015	assess whether calibrated fMRI can identify regional variances in cerebral haemoydnamics caused by vascular disease	regional haemodynamic impairment was identified. Delayed arrival artifacts limited the interpretation of the images in some patients
29	Goode, Altaf, MacSweeney	Carotid Endarterectomy Improves Cerebrovascular Reserve Capacity Preferentially in Patients with Preoperative Impairment as Indicated by Asymmetric BOLD Response to Hypercapnia	2009	assess the effects of carotid surgery on cerebral haemodynamics in patients with carotid artery disease using a hypercapnia BOLD fMRI and assessment of hemispheric asymmetry	Carotid endarterectomy resulted in improved CVR as shown by the absolute and hemispheric asymmetry of BOLD response to hypercapnia
30	Pelizzari, Lagnana, Baglio	Cerebral blood flow and cerebrovascular reactivity correlate with severity of motor symptoms in Parkinson's disease	2019	investigate CBF and CVR in regions belonging to the motor network in patients with mild to moderate stage of parkinson	impaired CVR. Neurovascular unit disruption at the mild to moderate stages of parkinson
31	Leoni, Oliveira,Leite	Cerebral blood flow and vasoreactivity in aging: An arterial spin labeling study	2017	assess regional CBF and CVR in young and elderly participants	age-related decreases in baseline CBF and ASL CVR were observed in the cerebral cortex
32	Kastrup, Li, Moseley	Cerebral blood flow-related signal changes during breath-holding	1999	assess regional CBF changes during BH by using a flow-sensitive alternating inversion recovery (FAIR) imaging technique	rCBF changes during a simple vascular challenge can be detected and quantified by means of functional MRI at 1.5T. CBF changes depend on BH duration and technique, however, for one given BH paradigm the results showed relatively small interindividual variability
33	Rhodan, Poublanc, Tein	Cerebral hyperperfusion and decreased cerebrovascular reactivity correlate with neurologic disease severity in MELAS	2015	study the mechanisms underlying stroke-like episodes in MELAS syndrome	MELAS severity and mutation load were inversely correlated with interictal CVR and directly correlated with frontal CBF
34	Federau, Christensen, Zaharchuk	Cerebral blood flow, transit time, and apparent diffusion coefficient in moyamoya disease before and after acetazolamide	2017	assess the changes in ASL CBF and ATT and in apparent diffusion coefficient before and after ACZ challenge in Moya moya patients as function of arterial stenosis severity	ASL CBF is impaired in mostly in territories with severe arterial stenosi/occlusion while ATT was prolonged in all non-normal regions
35	Chan, Evans, Kwong	Cerebrovascular reactivity assessment with O2-CO2 exchange ratio under brief breath hold challenge	2020	investigate whether breath-by-breath O2/CO2 exchange ratio is a more useful index than EtCO2 to characterise CVR under BH challegne	breath-by-breath O2/CO2 exchange ratio is superior to either EtCO2 or EtO2 alone in coupling with the changes of CBF and BOLD signals under BH.. Regional CVR derived resembled those derived by regressing BOLD signal changes on EtCO2 under exogeneous CO2 challenge
36	Noeth, Meadows, Turner	Cerebral vascular response to hypercapnia: Determination with perfusion MRI at 1.5 and 3.0 Tesla using a pulsed arterial spin labeling technique	2010	compare the quantification of CBF at 1.5 and 3 T under normo- and hypercapnia	GM-CBF consistently higher under hypercapnia compared to normocapnia. No significant differences of GM-CBF at 1.5 or 3 T, the same applies to CVR
37	Campos Herrera, Beltramini, Li	Cerebral vasomotor reactivity assessment using transcranial doppler and MRI with apnea test	2016	compare TCD and BOLD CVR under the same sitmulus, BH	BOLD with BH is feasible and useful tool for mapping CVR, good agreement with TCD
38	Hartkamp, Bokkers, Hendrikse	Cerebrovascular reactivity in the caudate nucleus, lentiform nucleus and thalamus in patients with carotid artery disease	2017	assess the effect of unilateral large vessel disease upon cerebral haemodynamic autoregulatory status in the basal ganglia of patients with steno-occlusive ICA disease	perfusion ASL MR shows impaired CVR of the basal ganglia both in the ipsilateral and contralateral hemispheres
39	Yan, Zhang, Weng	Cerebrovascular reactivity among native-raised high altitude residents: An fMRI study	2011	investigate CVR among native-born high altitude residents as compared to native sea level residents	native-born high altitude residents generally show reduced CVR. This effect was particularly manifested among brain regions that are typically involved in cerbral modulation of respiration
40	Liem, Lesnik Oberstein, Grond	Cerebrovascular reactivity is a main determinant of white matter hyperintensity progression in CADASIL	2009	investigate the role of total CBF and CVR in the progression of MR imaging abnormalities in CADASIL	decreased CVR is a potential predictor of disease progression
41	Dlamini, Yau, Kassner	Cerebrovascular Reactivity and Intellectual Outcome in Childhood Stroke With Transient Cerebral Arteriopathy	2017	hypothesise that children with transient cerebral arteriopathy and chronic nonprogressive intracranial artery stenosis have impaired CVR distal to stenosis and associated cognitive impairement	in children with typical TCA, ipsilateral cortical CVR and intellectual function seem to be preserved despite persistent arterial stenosis in the majority. Impaired CVR was limited to the infarct zone and adjacent WM in most children
42	Zaca, Jovicich, Pillai	Cerebrovascular reactivity mapping in patients with low grade gliomas undergoing presurgical sensorimotor mapping with BOLD fMRI	2014	validate BOLD BH CVR mapping as an effective technique for potential detection of neurovascular uncoupling in a cohort of patients with perirolandic low grade gliomas undergoing presurgical fMRI for sensorimotor mapping. Determine whether neurovascular uncoupling potential as assessed by BH CVR mapping, is prevalent in this tumour group	presurgical sensorimotor fMRI mapping can be affected by neurovascular uncoupling related false negative activation in low grade gliomas
43	Sam, Peltenburg, Mikulis	Cerebrovascular reactivity and white matter integrity	2016	compare the diffusion and perfusion metrics of normal appearing white matter with and without impaired CVR	impaired CVR is associated with subtle changes in the tissue integrity of NAWM as evaluated using several quantitative diffusion and perfusion MRI metrics. CVR may contribute to the progression of white matter disease
44	Liu, Xu, Lu	Cerebrovascular reactivity mapping using intermittent breath modulation	2020	develop a new method for CVR mapping that does not require gas-inhalation yet provides substantially higher sensitivity than resting-state CVR mapping. This new method is largely based on resting-state scan but introduces intermittent modulation of breathing pattern in the subject to enhance fluctuations in their EtCO2 level	comfortable, comparable to BH results, higher Z-statistics than RS scan, significant correlation between it and CO2 CVR. Conbines the advantages of RS and CO2-inhalation based approaches
45	Keil, Eichhorn, Hattingen	Cerebrovascular reactivity during prolonged breath-hold in experienced freedivers	2018	investigate CBF, the spatial coefficient of variation as a correlate of ATT and brain metabolism, dynamics during prolonged apnea	cerebral energy metabolism of trained freedivers withstands severe hypoxic hypercarbia in prolonged BH due to a complex cerebrovascular haemodynamci response
46	Bokkers, Van Osch, Hendrikse	Cerebrovascular reactivity within perfusion territories in patients with an internal carotid artery occlusion	2011	investigate CVR at brain tissue level in patients with ICA occlusion by combining ASL-MRI with a vascular challenge and determine whether CVR varies within the perfusion territory of the brain-feeding arteries	ASL can assess impaired CVR at the brain-tissue level in patients with a symptomatic ICA occlusion
47	Valdueza, Balzer, Einhaupl	Changes in blood flow velocity and diameter of the middle cerebral artery during hyperventilation: assessment with MR and transcranial Doppler sonography.	1997	compare blood flow velocity changes within MCA during hyperventilation, as measured with by both TCD and MR imaging	good correlation between relative blood flow velocity changes measured by TCD and PC MRI
48	Villien, Bouzat, Verges	Changes in cerebral blood flow and vasoreactivity to CO2 measured by arterial spin labeling after 6days at 4350m.	2013	assess the effect of 6 days at 4350m on cerebral perfusion and CVR to CO2 by ASL at sea level and to compare it with TCD results at altitude	prolonged exposure to high altitude significantly increases blood flow during the stay and within 6h after returning to sea level. Decreased CVR after prolonged altitude exposure was also observed using ASL
49	Chu, Golestani, Chen	Characterizing the modulation of resting-state fMRI metrics by baseline physiology	2018	examine the relationship between CBF, CVR, venous blood oxygenation and RS fMRI connectivity measurements in 3 resting-state networks: default mode network, somatosensory network and visual network	important to account for the effect of physiological modulators when comparing RS fMRI metrics
50	Thomas, Liu, Lu	Cerebrovascular reactivity in the brain white matter: Magnitude, temporal characteristics, and age effects	2014	evaluate vasodilatory capacity of the WM vasculature	WM CVR significantly lower and delay longer than GM CVR. With age, WM CVR becomes greater and faster which is opposite to the changes in GM
51	Buterbaugh, Wynstra, Parthasarathy	Cerebrovascular reactivity in young subjects with sleep apnea	2015	determine CVR in motor areas that control upper airway musculature in patients with OSA, determine whether young patients with OSA have decreased CVR in response to BH	in patients with OSA, diminished change in brainstem activity during swallowing and reduced CVR may contribute to the etiopathogenesis and adverse cerebrovacsular consequences respectively
52	Uchihashi, Hosoda, Kohmura	Clinical application of arterial spin-labeling MR imaging in patients with carotid stenosis: Quantitative comparative study with single-photon emission CT	2011	determine the utility of QUASAR for CBF assessment in patients with cerebrovascular diseases	regional CBF and CVR measured with ASL were significantly correlated and agreed with those measured by SPECT. ASL could detect pathologic states equivalent to SPECT
53	Coverdale, Fernandez-Ruiz, Cook	Co-localized impaired regional cerebrovascular reactivity in chronic concussion is associated with BOLD activation differences during a working memory task	2020	quantify differences in BOLD activation on a working memory task, baseline CBF, and CVR between participants with and without a history of concussion	reduced CVR in the concussed group while baseline CBF did not differ. BOLD results should be normalised to CVR in order to achieve a clearer understanding of the neural and vascular contributions to the differences in the signal
54	Champagne, Coverdale, Cook	Compromised resting cerebral metabolism after sport-related concussion: A calibrated MRI study	2020	assess whether changes in baseline perfusion following sport-related concussion were co-localised with changes in cerebral metabolic demand	reductions of metabolic demand despite no significant cahnges in oxygen extraction rfaction suggests that hypoperfusion post-concussion may reflect compromised metabolic function after the injury
55	Liu, Li, Lu	Cerebrovascular reactivity mapping without gas challenges	2017	develop a new method to map CVR using RS BOLD data without the need of gas inhalation. This approach exploits the natural variation in respiration and measures its influence on BOLD MRI signal	global BOLD signal fluctuation in the frequency range of 0.02-0.04 Hz contains the most prominent contribution from natural variation in arterial CO2. CVR is reproducible across runs, strong spatial correlation with results measured with a conventional hypercapnia-based method in all subjects, able to identify vasodilatory deficit in patients with steno-occlusive disease. method is a good alterna…
56	Zhou, Rodgers, Kuo	Cerebrovascular reactivity measured with arterial spin labeling and blood oxygen level dependent techniques	2015	compare CVR quantified with pCASL and BOLD fMRI techniques	most significant correlation of ASL and BOLD CVR were in the GM structures. Parenchymal BOLD CVR correlated significantly with the fractional change in CBF in response to hypercapnia, suggesting the BOLD response to be significantly flow driven. BOLD and CBF CVR techniques are complementary to each other
57	Thrippleton, Shi, Wardlaw	Cerebrovascular reactivity measurement in cerebral small vessel disease: Rationale and reproducibility of a protocol for MRI acquisition and image processing	2018	develop and assess a protocol for acquisition and processing of CVR by MRI, in subcortical tissue of patients with SVD and minor stroke	3-min paradigm with 6% CO2 yielded more reproducible data and was less reporducible in WM. An effective and well-tolerated protocol
58	Calviere, Catalaa, Larrue	Correlation between cognitive impairment and cerebral hemodynamic disturbances on perfusion magnetic resonance imaging in European adults with moyamoya disease: Clinical article	2010	confirm the presence of dysexecutive cognitive syndrome in adults with Moyamoya disease and to explore the relationship of dysexecutive cognitive syndrome with frontal lobe perfusion as measured by perfusion MRI	dysexecutive cognitive syndrome is common in European adults with Moyamoya disease and may be related to frontal perfusion impairement
59	Liu, Huang, Hsu	Detectability of blood oxygenation level-dependent signal changes during short breath hold duration	2002	investigate the detectability of BOLD signal changes due to short BH and the feasibility of this technique in routine clinical practice	BH with a duration of 20 s is suggested considering the capability of patients and detectability of BOLD signal changes. Fraction of activated volume increased as BH duration lengthened reaching a plateau approximately at 20s, therefore BH durations of 20s are recommended
60	Kario, Ishikawa, Shimada	Diabetic brain damage in hypertension: role of renin-angiotensin system.	2005	study cerebral metabolism by MR and haemodynamics by PC MRI before and 3 to 4 months after candesartan therapy in diabetic hypertensives and matched nondiabetic hypertensives	after candesartan therapy, CVR in ICAs and MCAs was significantily increased independently of the reduction of the 24-hour blood pressure level
61	McKetton, Cohn, Mikulis	Cerebrovascular resistance in healthy aging and mild cognitive impairment	2019	report the use of several different analyses of BOLD fMRI responses to CO2 to provide a number of metrics of CVR based on sigmoidal resistance response to CO2	vascular regulation in terms of CBF responsiveness to CO2 is not significantly affected by age but is reduced in mild cognitive impairment
62	Duffin, Sobczyk, Fisher	Cerebrovascular resistance: The basis of cerebrovascular reactivity	2018	propose a method using a simple model to convert the CBF response patterns to the pattern of resistance responses that underlie them	sigmoid parameters of the resistance response pattern of examined voxels may be mapped to their anatomical location
63	Chang, Liu, Chang	Change in cerebral perfusion after carotid angioplasty with stenting is related to cerebral vasoreactivity: A study using dynamic susceptibility- weighted contrast-enhanced MR imaging and functional MR imaging with a breath-holding paradigm	2009	investigate the relationship between the baseline CVR assessed by fMRI and the changes in CBF after carotid angioplasty with stent placement	fMRI could be a reproducible tool in evaluating CVR. After carotid angioplaty with stent placement, early CBF changes on lesion side are more prominent in patients with impaired CVR
64	Foster, Davies-Thompson, Sheel	Changes in cerebral vascular reactivity and structure following prolonged exposure to high altitude in humans	2015	simultaneously determine the effect of 3 weeks at 5050m on: structural brain alterations, and regional CVR after returning to sea level for 1 week	3 weeks of high-altitude exposure is reflected in loss of GM volume and improvements in negative CVR
65	Waddle, Juttukonda, Donahue	Classifying intracranial stenosis disease severity from functional MRI data using machine learning	2019	investigate whether arrival time-related artefacts could be exploited as novel contrast sources to discriminate angiographically confirmed stenotic flow territories using machine learning and support vector machine algorithms	anterior circulation CBF-std, attributable to heterogeneous endovascular signal and prolonged arterial transit times, was the best performing single variable and CVR delay -mean and CBF-std, both reflective of delayed vascular compliance, were a high perfoming two-variable combination
66	Madore, Pelc	Differential fMRI-BOLD signal response to apnea in humans and anesthetized rats	2002	assess the usefulness of apnea in estimating cerebral vasodilatory capacity for fMRI experiments	the BOLD response observed in rats is the opposite of that observed in humans, who presumably do not develop hypoxia with the applied apnea period
67	Fierstra, van Niftrik, Regli	Diffuse gliomas exhibit whole brain impaired cerebrovascular reactivity	2018	assess CVR impairment and its distribution throughout the brain in patients with untreated brain diffuse glioma	patients with brain diffuse glioma exhibit intralesional and whole brain impaired CVR with severity correlating to tumour volume
68	Corfield, Murphy, Turner	Does hypercapnia-induced cerebral vasodilation modulate the hemodynamic response to neural activation?	2001	investigate the effects of vasodilation on activation-related signal changes: maybe additive or more complex interaction	effects of vasodilation on activation-related signal changes are simply additive
69	Watchmaker, Frederick, Donahue	Clinical use of cerebrovascular compliance imaging to evaluate revascularization in patients with moyamoya	2019	determine whether parenchymal vascular compliance measures, obtained noninvasively using MRI, provide surrogates to revascularistion success by comparing measures with digital subtraction angiography before and after surgical revacularisation	improvement in parenchymal compliance measures post-revascularisation, primarily attributed to reductions in microvasculature response time, is concurrent with collateral formation visualised on digital subtraction angiography
70	Faraco, Strother, Donahue	Dual echo vessel-encoded ASL for simultaneous BOLD and CBF reactivity assessment in patients with ischemic cerebrovascular disease	2015	CVR is assessed using dual echo vessel-encoded-ASL MRI to understand how vessel-encoded labeling preparations influence BOLD and ASL contrast in flow-limited and healthy perfusion territories	dual echo VE-ASL can provide simultaneous CBF and qualitative BOLD contrast consistent with lateralising the disease severity in patients with asymmetric steno-occlusive disease
71	Germuska, Chandler, Wise	Dual-calibrated fMRI measurement of absolute cerebral metabolic rate of oxygen consumption and effective oxygen diffusivity	2019	propose extension of dual calibrated fMRI that permits the simultaneous quantification of the effective oxygen diffusivity of the capillary network	effective oxygen diffusivity was found to be highly correlated with CMRO2 during rest and activation, consistent with previous PET observations of a strong correlation between metabolic oxygen demand and effective diffusivity
72	Tschitiakovay, Anderson, MacIntosh	Combined effects of type 2 diabetes and hypertension associated with cortical thinning and impaired cerebrovascular reactivity relative to hypertension alone in older adults	2014	identify brain regions where the combined effects of type 2 diabetes and hypertension on brain health exceed those of hypertension alone, test whether vascular impairment and structural brain measures in this population are associateed with cognitive function	individual with type 2 diabetes mellitus and hypertension showed decreased CVR and cortical thickness compared to age-matched controls
73	Leung, Kosinski, Kassner	Developmental trajectories of cerebrovascular reactivity in healthy children and young adults assessed with magnetic resonance imaging	2016	use noninvasive MRI to characterise the developmental trajectories of CVR in healthy children and young adults, and relate them to cahnges in CBF	CVR exhibited gradual increase with age in both GM and WM up to 14.7 years. Afterwards, a negative correlation with age was detected. Baseline CBF maintained a consistent negative linear correlation with age. The shift in developmental trajectory of CVR from increasing to decreasing suggests that physiological factors beyond baseline CBF also influence CVR
74	Halani, Kwinta, Chen	Comparing cerebrovascular reactivity measured using BOLD and cerebral blood flow MRI: The effect of basal vascular tension on vasodilatory and vasoconstrictive reactivity	2015	use simultaneous BOLD-CBF acquisitions during both vasodilatory and vasocontrictive stimuli to measure CVR. Further imposed different levels of baseline vascular tension by inducing hypercapnia and hypocapnia baselines, separately from normocapnia	significant and diverse dependencies on vascular stimulus and baseline condition in both BOLD and CBF CVR: BOLD-based CVR is more sensitive to basal vascular tension than CBF-CVR; the use of a combination of vasodilatory and vasocontrictive stimuli maximises the sensitivity of CBF CVR to vascular tension changes; th BOLD and CBF vascular response delays are both significantly lengthened at predil…
75	Bright, Bianciardi, Duyn	Early anti-correlated BOLD signal changes of physiologic origin	2014	investigate the origin of negative BOLD signals in large vessels in the cortical sulci and surrounding the ventricles by applying Cued Deep breathing task to create transient hypocapnia and a resultant global fMRI signal decrease. Hypothesise that a global negative (vasoconstriction) stimulus would test whether these voxels exhibit either inherently negative or simply anti-correlated BOLD respons…	in some regions, local, fractional changes in CSF volume may overwhelm BOLD -related signal changes, leading to signal anti-correlation. Regions with cued deep breathing anti-correlated signals coincide with most, but not all, of the regions with negative BOLD signal changes observed during a visual and motor task. the addition of a physiologiacl cahllenge to fMRI experiments can help identify wh…
76	Pillai, Zaca	Comparison of BOLD cerebrovascular reactivity mapping and DSC MR perfusion imaging for prediction of neurovascular uncoupling potential in brain tumors	2012	BOLD BH CVR mapping can serve as better marker of neurovascular uncoupling than T2* dynamic susceptibility contrast gadolinium perfusion MRI, because the latter is known to only reflect neurovascular uncoupling risk associated with high grade gliomas by determining elevated relative CBV and relative CBF related to tumour angiogenesis	comparison of areas of abnormally decreased CVR with areas of absent BOLD task-based activation in expected eloquent cortical regions infiltrated by or adjacent to the tumours revealed overall 95% concordance, thus conforming the capability of BH CVR mapping to effectively demonstrate areas of neurovascular uncoupling
77	Tancredi, Hoge	Comparison of cerebral vascular reactivity measures obtained using breath-holding and CO2 inhalation.	2013	investigate whether different respiratory manipulations with ASL used to measure CBF, lead to consistent measures of CVR	care must be taken to ensure CVR is measured over the linear range of the CBF-CO2 dose-response curve, avoiding hypocapnic conditions. ifferences if CVR expressed as relative or absolute ratio. Less discrepancies when CVR measured as percentage rather than absolute ratio
78	Hare, Germuska, Bulte	Comparison of CO2 in air versus carbogen for the measurement of cerebrovascular reactivity with magnetic resonance imaging	2013	comparison between CVR values acquired by ASL and BOLD using stimuli of 5% CO2 in air and 5% CO2 in oxygen	BOLD and ASL CVR correlated for CO2 in air, this correlation disappears during carbogen stimulus. BOLD imaging should generally not be used in conjunction with a carbogen stimulus when measuring CVR, and care must be taken when interpreting CVR as measured by ASL, as values obtained from different stimuli are not directly comparable
79	Tancredi, Gauthier, Hoge	Comparison of pulsed and pseudocontinuous arterial spin-labeling for measuring CO2 -induced cerebrovascular reactivity.	2012	test whether ASL can detect significant differences in relative CBF in the core, mismatch, and reverse-mismatch regions, and whether relative CBF values measured by ASL int hose areas differ from values obtained using dynamic susceptibility contrast MRI	ASL allows for the measurement of relative CBF in the core and mismatch regions. Values in he mismatch regions were significantly higher than in the core. CVR values measured with pCASL higher than those measured with pASL: pCASL may be less prone to underestimate CO2-induced flow changes due to improve label timing control
80	Winter, Poublanc, Kassner	Comparison of Spiral Imaging and SENSE-EPI at 1.5 and 3.0 T Using a Controlled Cerebrovascular Challenge	2009	quantitavely compare spiral imaging and sensitivity encoded-echo-planar imaging methods for BOLD imaging using controlled changes in EtCO2 to provide a global BOLD response. Examine susceptibility field gradient effects on the BOLD sensitivity throughout the brain	results at 3T suggest that, compared with spiral imaging, SENSE-EPI reduces signal loss associated with susceptibility field gradients in affected regions without affecting BOLD sensitivity
81	Prisman, Slessarev, Mikulis	Comparison of the effects of independently-controlled end-tidal PCO 2 and PO2 on Blood Oxygen Level-Dependent (BOLD) MRI	2008	assess the effect of cahnges in EtO2 on CVR estimated from changes in BOLD signal during cyclic changes in EtCO2	BOLD reactivity to EtO2 was much smaller than that of EtCO2. However, BOLD reactivity can be significantly distorted by CO2-induced cahnges in EtO2. EtO2 should be carefully controlled during the studies that use BOLD reactivity as an indicator of CVR
82	Triantafyllou, Wald, Hoge	Echo-time and field strength dependence of BOLD reactivity in veins and parenchyma using flow-normalized hypercapnic manipulation	2011	examine the effect of magnetic field strength and TE on the gradient-echo BOLD response in areas of cortical GM and in resolvable veins by inducing a global increase in CBF	increase in specificity to parenchymal sources at 3 T compared to 1.5T. At 3T, BOLD CNR in parenchymal voxels exceeded that of 1.5 T by a factor of 1.09 at the optimal TE for each field. BOLD CNR nearly doubled from 1.5 to 3 T
83	Strother, Buckingham, Donahue	Crossed cerebellar diaschisis after stroke identified noninvasively with cerebral blood flow-weighted arterial spin labeling MRI	2016	evaluate relationships between crossed cerebellar diashisis identified from CBF-weighted ASL MRI with CVR-weighted BOLD MRI, Wallerian degeneration, clinical motor impairment and corticospinal tract involvement	crossed cerebellar diaschisis correlated with cerebellar CVR asymmetry and Wallarian degeneration
84	Svaldi, Joshi, Talavage	Accumulation of high magnitude acceleration events predicts cerebrovascular reactivity changes in female high school soccer athletes	2020	use fMRI paired with a hypercapnic BH task along with monitoring of head acceleration events, to assess the relationship between cerebrovascular brain changes and exposure to repetitive head trauma over a season of play in female high school soccer athletes	longitudinal changes in CVR significantly assocaited with prolonged accumulation of high magnitude head acceleration events
85	Heijtel, Mutsaerts, Nederveen	Accuracy and precision of pseudo-continuous arterial spin labeling perfusion during baseline and hypercapnia: a head-to-head comparison with 15O H2O positron emission tomography.	2014	assess the accuracy and precision of quantitative pCASL based CBF and CVR measurements by performing a head-to-head comparison with PET, based on quantitative CBF measurements during baseline and hypercapnia	pCASL CBF is accurate during both baseline and hypercapnia with respect to PET with a comparable precision
86	Wu, Dehkharghani, Qiu	Acetazolamide-augmented dynamic BOLD (aczBOLD) imaging for assessing cerebrovascular reactivity in chronic steno-occlusive disease of the anterior circulation: An initial experience	2017	measure CVR in chronic steno-occlusive disease using a novel approach that couples BOLD imaging with ACZ vasoreactivity to evaluate dynamic effects of ACZ on BOLD and to establish the relationship between ACZ-BOLD and dynamic susceptibility contrast perfusion MRI	correlated well with DSC, provides a novel, safe, easily implementable approach to measure CVR
87	Kim, Kim, Lee	Acetazolamide-challenged perfusion magnetic resonance imaging for assessment of cerebrovascular reserve capacity in patients with symptomatic middle cerebral artery stenosis: Comparison with technetium-99m-hexamethylpropyleneamine oxime single-photon emission computed tomography	2011	assess the feasibility of the ACZ cahllenge perfusion MRIfor evaluating CVR in symptomatic patients with severe MCA stenosisby comparison with the ACZ-challegned SPECT	at all ROIs, there were no significant differences in percent cahnge between SPECT and perfusion MRI. Patients with impaired CVR showed significant decreases in the percent changes of respective CBF and respective CBV
88	Petrella, DeCarli, Theodore	Age-related vasodilatory response to acetazolamide challenge in healthy adults: A dynamic contrast-enhanced MR study	1998	examine age-related changes in baseline regional CBV and response to ACZ stimulation by using dynamic contrast-enhancement MRI	regional CBV can be significantly increased after ACZ stimulation in healthy aged. Older adults had lower baseline rCBV per unit tissue
89	Blockley, Driver, Gowland	An improved method for acquiring cerebrovascular reactivity maps	2011	improve the method used to produce CVR maps by MRI by using sinusoidally modalted CO2 stimulus	significant relative delays between GM structures
90	Zheng, Wen, Lu	Anemia rather than hypertension contributes to cerebral hyperperfusion in young adults undergoing hemodialysis: A phase contrast MRI study	2016	investigate the relationships between CBF, anemia and hypertension in yound adults undergoing hemodialysis	CVR positively related to hemoglobin. Uncahnged CVR in hemodialysis pateitns
91	Hu, Li, Miller	Assessment of cerebral blood perfusion reserve with acetazolamide using 3D spiral ASL MRI: Preliminary experience in pediatric patients	2017	demonstrate clinical feasibility of a new non-cartesian cylindrically distributed spiral 3D pCASL MRI pulse sequence in pediatric patients in quantifying CBF response to an ACZ vasodilator cahllenge	robust approach
92	Griffiths, Gaines, Wilkinson	Assessment of cerebral haemodynamics and vascular reserve in patients with symptomatic carotid artery occlusion: An integrated MR method	2005	describe an MR-based methodology designed to study cerebral haemodynamic compromise in patients with symptomatic carotid occlusions	increased transit time in symptomatic hemisphere at rest that became more pronounced after ACZ in all patietns because of failed vasodilation on the affected side
93	Hsu, Chang, Liu	Blood Oxygenation Level-Dependent MRI of Cerebral Gliomas during Breath Holding	2004	assess cerebrovascular responses to short BH of cerebral gliomas using BOLD MRI	absence of significant BOLD signla enhancement was noted in low-grade and high-grade gliomas. BH-regulated decreaes in BOLD signals occurred only in high-grade glioma, which is most likely due to the hypercapnia-induced steal effect that redistributes blood flow from tumour regions with unresponsive neovasculature to surrounding normal tissue
94	Sebok, van Niftrik, Fierstra	Bold cerebrovascular reactivity as a novel marker for crossed cerebellar diaschisis	2018	study BOLD CVR as a surrogate imaging marker for crossed cerebellar diaschisis	BOLD CVR demonstrates similar sensitivity to detect crossed cerebellar diaschisis as compared to PET in patients with symptopmatic unilateral cerebrovascular steno-occlusive disease
95	Da Costa, Fierstra, Tymianski	BOLD MRI and early impairment of cerebrovascular reserve after aneurysmal subarachnoid hemorrhage	2014	hypothesise whether MR-based quantitative assessement of CVR would detect early radiologcal markers of vasospasm and delayed ischemic deficit	changes in CVR maps as early as 36h after hemorrhage had good spatial correlation with delayed ischemia during short-term follow-up. BOLD MRI with CO2 challenge might identify patietns at risk
96	Furby, Warnert, Wise	Cardiorespiratory fitness is associated with increased middle cerebral arterial compliance and decreased cerebral blood flow in young healthy adults: A pulsed ASL MRI study	2019	use novel pASL technique to explore the relationship between cardiacrespiratory fitness and arterial compliance of the MCA	increased cardiorespiratory fitness is associated with greater cerebral arterial compliance in early adulthood. BOLD demonstrates better SNR than CBF measurements in respones to BH. CBF CVR positively correlated to BOLD CVR
97	Schreiber, Guckel, Brix	Cerebral blood flow and cerebrovascular reserve capacity: estimation by dynamic magnetic resonance imaging.	1998	develop a new method for estimation of regional CBF and CVR on a pixel-by-pixel basis by means of DSC MRI	reduced CVR in ICA occlusion patients. Dynamic MRI provides important clinical information on the haemodynamic state of the brain tissues
98	De Vis, Bhogal, Siero	Effect sizes of BOLD CVR, resting-state signal fluctuations and time delay measures for the assessment of hemodynamic impairment in carotid occlusion patients	2018	compare the effect sizes of resting and hypercapnia induced BOLD signal changes in the detection of haemodynamic impairment, assess the dependence of BOLD signal variability on venous CBV	hypercapnia stimulus of at least 2mmHg above baseline is required to evaluate haemodynamic impairment using BOLD. A substantial amount of information imbedded in RS-BOLD and hypercapnia BOLD was explained by hyperoxia-BOLD. Hyperoxa-BOLD can serve as a proxy for vCBV and this thus indicates that one should be careful when adopting these techniques in disease cases with compromised vCBV
99	Thiel, Lettau, Kohler	Effects of short-term continuous positive airway pressure withdrawal on cerebral vascular reactivity measured by blood oxygen level-dependent magnetic resonance imaging in obstructive sleep apnoea: a randomised controlled trial	2019	evaluate the effect of continuous positive airway pressure withdrawl on CVR	no significant effect of continuous positive airway pressure withdrawal on CVR assessed by BOLD MRI under either hyperoxic or hypercapnic conditions. Short term continuois positive airway pressure withdrawal did not result in significant changes in CVR despite the recurrence of OSA
100	Hou, Liu, Lu	Estimation of brain functional connectivity from hypercapnia BOLD MRI data: Validation in a lifespan cohort of 170 subjects	2019	hypothesise that hypercapnia BOLD data can be used to extract functional connectivity metrics after factoring out the effects of the physiological modulation, which will allow simultaneous assessment of neural and vascular function and may be particularly important in populations such as aging and cerebrovascular diseases	hypercapnia functional connectivity results exhibited excellent agreement with resting state functional connectivity results. Both also revealed highly consistent patterns of age-related differences
101	Shiino, Morita, Inubushi	Estimation of cerebral perfusion reserve by blood oxygenation level-dependent imaging: Comparison with single-photon emission computed tomography	2003	examine the feasibility of using BOLD technique to assess CVR in patients with cerebrovascular pcclusive disease by comparing results with an established method of measuring CBF, SPECT	degree of impairment and distribution of impaired areas detected by the BOLD study correlated with the results of SPECT
102	Ryan, Battisti-Charbonney, Venkatraghavan	Evaluation of Cerebrovascular Reactivity in Subjects with and without Obstructive Sleep Apnea	2018	hypothesise that a standardised CVR with a consistent vasoactive stimulus and CBF measure would be reduced in patients with severe OSA compared to healthy controls	OSA had greater CVR than controls
103	Taneja, Lu, Liu	Evaluation of cerebrovascular reserve in patients with cerebrovascular diseases using resting-state MRI: A feasibility study	2019	demonstrate the feasibility of mapping CVR using RS fMRI data without gas challenges in patients with cerebrovascular diseases and to show that brain regions affected by the diseases have diminished vascular reactivity	RS-BOLD can be used to reproducibly evaluate CVR in patients with cerebrovascular diseases without the use of gas cahllenge. CVR was lower than in controls
104	Bhogal, Philippens, Hoogduin	Examining the regional and cerebral depth-dependent BOLD cerebrovascular reactivity response at 7T	2015	examine regional differences in the BOLD-CVR response to a progressively increasing hypercapnic stimulus as well as regional BOLD characteristics for the return to baseline normocapnia	WM CVR reduced compared to GM CVR. Positive relationship between EtCO2 at which peak CVR occurs and WM depth. Time required for BOLD to return to baseline is also related to WM depth
105	van Niftrik, Piccirelli, Fierstra	Fine tuning breath-hold-based cerebrovascular reactivity analysis models.	2016	elaborate on existing analysis method for BH-derived CVR measurements and describe novel insights and models toward more exact CVR interpretation	CVR analysis demonstrates improved CVR and coherence after implementation of voxel-wise phase and frequency adjustement. The novel optimal signal methods provide a robust and feasible alternative to the sine models, as both are model-free and independent of compliance
106	Yezhuvath, Uh, Lu	Forebrain-dominant deficit in cerebrovascular reactivity in Alzheimer's disease.	2012	assess CVR in AD patients and age-matched controls using CO2 inhalation while simultaneously acquiring BOLD MR images	early AD subjects have evidence of significant forebrain vascular deficits
107	Pinto, Jorge, Figueiredo	Fourier modeling of the BOLD response to a breath-hold task: Optimization and reproducibility	2016	compare and optimise Fourier models of the BOLD response to a BH task with a preparatory inspiration, and assess the test-retest reproducibility of the associated CVR measurements	a Fourier series set consisting of a sine-cosine pair at the BH frequency and its two harmonics is a suitable model for BOLD CVR measurements
108	Lu, Golay, van Zijl	Functional magnetic resonance imaging based on changes in vascular space occupancy	2003	demonstrate the feasibility of the VASO approach for visual stimulation, BH and hyperventilation	effects of partial volume contamination with CSF are negligible. CNR of VASO fMRI comparable to that of CBF fMRI, but a factor of 3 lower than BOLD. Better GM localisation for the VASO fMRI approach compared to BOLD
109	Abi Zeid Daou, Boyd, Taylor	Frontocingulate cerebral blood flow and cerebrovascular reactivity associated with antidepressant response in late-life depression	2017	examine whether altered cerebal haemodynamics in depressed elders predicted antidepressant response	no support that vascular pathology as measured by CBF and CVR negatively affects acute treatment outcomes
110	Driver, Andoh, Paus	Hemispheric asymmetry in cerebrovascular reactivity of the human primary motor cortex: An in vivo study at 7 T	2015	hypothsesise that model of handedness is accompanied by a higher vascular reactivity in the dominant motor cortex when compared to the non-dominant motor cortex	cerebral vascular asymmetry between the left and right primary motor cortex
111	Chang, Kuan, Liu	Heterogeneous cerebral vasoreactivity dynamics in patients with carotid stenosis.	2013	analyse the variability of BOLD CVR dynamics by fMRI with a BH task in subject with unilateral carotid stenosis before they received carotid stenting	first observation of divergent temporal BOLD responses during BH in patients with carotid stenosis. The developmental of collateral circulation and the derangement of cerebral haemodynamics can be detected through this novel analysis of the different patterns of BOLD cahnge. The results also ehlp in prediction of robust increase of perfusion or hyperperfusion after carotid stenting
112	Hauser, Seeger, Roder	Hypercapnic BOLD MRI compared to H215O PET/CT for the hemodynamic evaluation of patients with Moyamoya Disease.	2019	examine results of a newly developed quantifiable analysis algorithm for CO2-triggered BOLD MRI in moyamoya patients and correlates the results with PET/CT with ACZ challenge to assess comparability between both modalities	CO2-triggered BOLD MRI is a very promising tool for the haemodynamic evaluation of Moyamoya patients with results comparable to those seen in PET/CT
113	Raut, Nair, Prabhakaran	Hypercapnic evaluation of vascular reactivity in healthy aging and acute stroke via functional MRI	2016	use BH fMRI task to evaluate CVR across GM in group of acute stroke patients to address the timing of reduction of CVR relative to stroke event	fMRI remains a valid tool within the first few days of a stroke, particularly for group fMRI studies in which findings are compared with healthy subjects of similar age
114	Sobczyk, Crawley, Fisher	Identifying significant changes in cerebrovascular reactivity to carbon dioxide	2016	determine test-to-test variability in CVR in healthy subjects and inpaitents with known cerebrovascular disease	no significant tets-to-test differences in GM CVR or WM CVR in the healthy cohort
115	Tucker, Thomas, Nelson	Impact of bariatric surgery on cerebral vascular reactivity and cognitive function: A non-randomized pilot study	2020	assess the feasibility of using MRI to evaluate whether CVR is impaired in severely obese bariatic surgery patients compared with normal weight healthy controls and whether CVR improves following bariatic surgery and whether changes in CVR were associated with changes in cognitive function	assessing CVR responses to a hypercapnic challenge with MRI was feasible in severely obese bariatic patients. No changes in whole brain BOLD CVR were observed following bariatic surgery despite improvements in cognitive function
116	van Niftrik, Piccirelli, Fierstra	Impact of baseline CO2 on Blood-Oxygenation-Level-Dependent MRI measurements of cerebrovascular reactivity and task-evoked signal activation	2018	perform BOLD CVR as well as BOLD fMRI during a controlled bilateral finger-tapping task in two groups: one with resting baseline and one with preset CO2 baseline	CO2 levels significantly influence both BOLD CVR and BOLD fMRI measurements. For accurate interpretation, baseline CO2 levels and BOLD CVR should be considered complementary to task evoked BOLD fMRI
117	Han, Abou-Hamden, Tymianski	Impact of extracranial-intracranial bypass on cerebrovascular reactivity and clinical outcome in patients with symptomatic moyamoya vasculopathy	2011	evaluate in symptomatic moyamoya patients the effect of surgical revascularisation on impaired CVR and its relationship to clinical outcome	cerebral revascularistation surgery is safe and effective treatmetn for reversing preoperative CVR defects and may prevent recurrence of preoperative symptoms
118	Cantin, Villien, Krainik	Impaired cerebral vasoreactivity to CO2 in Alzheimer's disease using BOLD fMRI.	2011	evaluate CVR using BOLD MRI during carbogen inhalation with 7% CO2 in AD and amnestic mild cognitive impairment	BOLD CVR on CO2 challenge shhows imapired CVR in paitents with AD and amnestic mild cognitive impairment at the individual level
119	Anazodo, Shoemaker, St. Lawrence	Impaired cerebrovascular function in coronary artery disease patients and recovery following cardiac rehabilitation	2016	investigate changes in CBF and CVR to hypercapnia in coronary artery disease and controls using perfusion MR	regional reduction in CBF and CVR independent of brain atrophy. Exercise-related improvement in CBF in AD patients
120	Ponsaing, Lindberg, Jennum	Impaired cerebrovascular reactivity in obstructive sleep apnea: a case-control study	2018	evaluate whether the apnea-hypopnea index in OSA patients affected CVR to CO2	CVR to CO2 measured by CBF, was impaired with increasing apnea-hypopnea index that is OSA severity
121	Papassin, Heck, Krainik	Impaired cerebrovascular reactivity is associated with recurrent stroke in patients with severe intracranial arterial stenosis: A C02 BOLD fMRI study	2020	exhausted CVR seems to be associated with increased risk of stroke. Use whole brain MRI to estimate basal perfusion using DSC and CVR to hypercapnia challenge using BOLD in patients with severe intracranial arterosclerotic stenosis	impaired CVR associated with an increased rate of recurrent stroke in paitents with symptomatic severe intracranial arterosclerotic stenosis
122	Goode, Altaf, Auer	Impaired cerebrovascular reactivity predicts recurrent symptoms in patients with carotid artery occlusion: A hypercapnia BOLD fMRI study	2016	investigate whether a predefined threshold of hemispheric asymmetry in hypercapnia fMRI predicts recurrent symptoms in paitents with carotid artery occlusion	hemispheric asymmtery index derived from hypercapnia fMRI showed haemodynamic impairment in more than half of the studied patients with carotid occlusion and those patients showed a higher risk of recurrent ischemic symptoms
123	Sam, Conklin, Mikulis	Impaired dynamic cerebrovascular response to hypercapnia predicts development of white matter hyperintensities	2016	evaluate the relationship between both dynamic and steady-state measures of CVR and the progression of age-related white matter disease	in comparison to contralateral NAWM, NAWM that progresses to WMH had significantly lower steady-state CVR values and lower speed of response
124	Fierstra, Conklin, Mikulis	Impaired peri-nidal cerebrovascular reserve in seizure patients with brain arteriovenous malformations	2011	use MRI-based quantitative CVR mapping and conventional angiography to determine whether seizure prone patients with brain arteriovenous malformations exhibit impaired CVR or morphological angiographic features predictive of seizures	strong association between imapired peri-nidal CVR and epileptic seizure presentation in aptients with brain arteriovenous malformations. The impaired CVR may be associated with venous congestion.
125	Cohen, Wang	Improving the Assessment of Breath-Holding Induced Cerebral Vascular Reactivity Using a Multiband Multi-echo ASL/BOLD Sequence	2019	determine the sensitivity and repeatability of BH activation and CVR using a multiband multi-echo simulatneous ASL/BOLD sequence	higher BH activation strength, volume and repeatability for the combined multi-echo data compared to the single-echo data. Multi-echo data also had higher repeatability, sensitivity, specificity and reliabiloity than single echo BOLD data
126	Floyd, Clark, Eckenhoff	Independent cerebral vasoconstrictive effects of hyperoxia and accompanying arterial hypocapnia at 1 ATA.	2003	test the hypothesis that the increase in arterial PO2 while O2 was breathed at 1ATA decreases CBF independently of a concurrent fall in arterial PCO2	regression analysis confrimed the independent cerebral vasoconstrictive effect of increased arterial PO2
127	Emmert, Zoller, Haller	Influence of vascular variant of the Posterior Cerebral Artery (PCA) on cerebral blood flow, vascular response to CO2 and static functional connectivity	2016	test whether the fetal origin pf PCA variant imapct CBF assessed by ASL, CVR as well as RS functional connectivity in the sense of a systematic confound	fetal PCA presence may bias the assessment of CVR by reducing the response to CO2
128	Frosch, Yau, Convit	Insulin resistance among obese middle-aged is associated with decreased cerebrovascular reactivity.	2017	evaluate differences in CVR to mild hypercapnia in obese individuals with and without insulin resistance compared to lean controls	insulin resistance is associated with imapired CVR; the relationship appears to be driven by the degree of insulin resistance and not by obesity
129	Hartkamp, Hendrikse, Bokkers	Intracerebral steal phenomenon in symptomatic carotid artery disease	2019	investigate the presence and extent of steal in patietns with steno-occlusive ICA disease and to assess its relation with collaterla blood flow through the circle of Willis	intracerebral steal occurs in patients with obstructive ICA disease and can be assessed at brain tissue level with ASL. Its presence is related to more severely declined CVR in the surrounding brain tissue area and the volume is associated with impaired primary collateral blood flow through the circle of Willis
130	Blair, Thrippleton, Wardlaw	Intracranial hemodynamic relationships in patients with cerebral small vessel disease	2020	investigate CVR, CBF, vascular and CSF pulsatility and their independent relationship with SVD features in patients with minor ischemic stroke and MRI evidence of SVD	lower CVR, higher venous pulsatility and lower foramen magnum CF stroke volume indicate that dynamic vascular dysfunctions underpin PVS dysfunction and WMH development
131	Para, Sam, Mikulis	Invalidation of fMRI experiments secondary to neurovascular uncoupling in patients with cerebrovascular disease	2017	hypothesise that in areas of disease where there is exhausted vascular reserve and impaired CVR, there will be diminished blood flow response following neuronal activation, and that these areas would appear as false-negative tests on BOLD fMRI	in areas with cerebrvascular disease where CVR is impaired, there is uncoupling of neuronal activation and blood flow that confounds traditional BOLD fMRI. CVR mapping is a noninvasive MRI-based technique that can provide information about the vascular reactivity of the brain that is important to consider when interpreting traditional BOLD fMRI studies
132	Bhogal, Siero, Hoogduin	Investigating the non-linearity of the BOLD cerebrovascular reactivity response to targeted hypo/hypercapnia at 7T	2014	examine the regional and voxel-wise CVR response in relation to a targeted progressively increasing hypo- to hypercapnia stimulus using an ultra high field MRI scanner and a computer controlled gas delivery system	sigmoidla model provides better description of the BOLD signal response to increasing PaCO2 than a linear model. A progressively increasing stimulus in combination with a sigmoidal response model can be used to obtain CVR values and provides additional physiologically relevant information that may be more difficult to obtain from blocked CVR experiments. alternative way in which to define CVR bas…
133	Metzger, Le Bars, Menjot de Champ	Is impaired cerebral vasoreactivity an early marker of cognitive decline in multiple sclerosis patients?.	2018	investigate a potential decrease of CVR in MS patients and correlate it with cognitive status	cognitive impairment in MS may be mediated through decreased CVR
134	van Niftrik, Piccirelli, Fierstra	Iterative analysis of cerebrovascular reactivity dynamic response by temporal decomposition	2017	improve quantitative CVR measurements and CO2 arrival times, present an iterative analysis capable of decomposing different temporal components of the dynamic CO2 BOLD relationship	redefined CO2 arrival time resulted in the best data fit. Excluding both dynamic BOLD phases resulted in a static CVR, that is maximal response, defined as CVR calculated only over a normocapnic and hypercapnic calibrated plateau
135	Amyot, Kenney, Diaz-Arrastia	Imaging of Cerebrovascular Function in Chronic Traumatic Brain Injury	2018	assess CBF and CVR using MRI to assess their value as biomarkers of traumatic cerebrovascular injury in chronic traumatic brain injury, characterise the spatial distribution of traumatic cerebrovacular injury and assess the relationships between each biomarker and neuropsychological and clinical assessments	CVR correlated best with traumatic brain injury symptoms
136	Thomas, Yezhuvath, Lu	Life-long aerobic exercise preserved baseline cerebral blood flow but reduced vascular reactivity to CO2	2013	examine the potential benefits of life-long aerobic exercise on brain health in particular cerebrovascular function	life-long aerobic exercise preserved blood supply in the brain's default-mode-network agains age=related degradation. Its impact on the cerebral vascular system seems to be characterised by a dampening of CO2 reactivity possibly because of desensitisation effects due to a higher lifetime exposure
137	Mutch, Ellis, Fisher	Longitudinal brain magnetic resonance imaging CO2 stress testing in individual adolescent sports-related concussion patients: A pilot study	2016	use MRI CO2 stress testing to longitudinally assess CVR in individual sports-related concussion patietns	individual patients demonstrated both quantitative and qualitative patient-specific alterations in CVR that correlated strongly with clinical findings and that persisted beyond clinical recovery
138	Rosen, McKetton, Venkatraghavan	Long-term changes in cerebrovascular reactivity following EC-IC bypass for intracranial steno-occlusive disease	2018	investigate the long term changes in CVR as a measure of cerebral haemodynamics in patients with intracranial steno-occlusive disease after they have undergone an extracranial-intracranial bypass	extracranial-intracranial bypasshas a beneficial long-term effect on cerebral haemodynamics and this effetc varies between patients probalby due to the variability in the underlying vascular patternreceiving the bypass. Revacularisation showed significant increase in CVR
139	Jefferson, Liu, Donahue	Lower cardiac index levels relate To lower cerebral blood flow in older adults	2017	assess cross-sectionally whether lower cardiac index related to lower resting CBF and CVR in older adults	among older adultswithout stroke, dementia, or heart failure, systemic blood flow correlates with cerebral CBF in the temporal lobe independently of prevalent cardiovascular disease, but not CVR
140	Mandell, Han, Mikulis	Mapping cerebrovascular reactivity using blood oxygen level-dependent MRI in patients with arterial steno-occlusive disease: Comparison with arterial spin labeling MRI	2008	determine whether in patients with steno-occlusive disease, the BOLD MRI response to hypercapnia is directly related to changes in CBF	hemispheric CVR measured by BOLD significantly correlated with that measured by ASL for GM and WM. ASL confirms that even in patients with steno-occlusive disease, BOLD MRI response to hypercapnia predominanlty reflects changes in CBF
141	Zande, Hofman, Backes	Mapping hypercapnia-induced cerebrovascular reactivity using BOLD MRI	2015	determine whether in patients with steno-occlusive disease, the BOLD MRI signal response to hypercapnia is directly related to changes in CBF	ASL confirms that even in patients with steno-occlusive disease, the BOLD MRI signal response to hypercapnia predominantly reflects changes in CBF
142	Noth, Kotajima, Corfield	Mapping of the cerebral vascular response to hypoxia and hypercapnia using quantitative perfusion MRI at 3 T	2008	get CVR maps of hypoxia and hypercapnia in GM that can describe changes in breathing	maps of CVR to hypoxia showed very high intra-subjects variations, with some GM regions exhibiting a positive response and others a negative response. Maps of CVR to hypercapnia showed less intra-subject variations, all subjects showing an overall positive CVR
143	Conklin, Fierstra, Mikulis	Mapping white matter diffusion and cerebrovascular reactivity in carotid occlusive disease	2011	characterise the relationship between CVR and white matter diffusion in patients with ICA occlusive disease	CVR impairement is associated with apparent diffusion coefficient elevation in NAWM of patients with severe stenosis or occlusion of the extraranial ICA
144	Venkatraghavan, Poublanc, Fisher	Measurement of Cerebrovascular Reactivity as Blood Oxygen Level-Dependent Magnetic Resonance Imaging Signal Response to a Hypercapnic Stimulus in Mechanically Ventilated Patients	2018	investigte the feasibility of measuring CVR using sequential gas delivery circuit and gas blender for precise targeting of EtCO2 and BOLD MRI signal as surrogate for CBF in mechanically ventilated Moyamoya patients	CVR values were lower in both GM and WM bilaterally when compared with healthy volunteers. BOLD MRI CVR studies are feasible in mechanically ventilated patients anesthetised with propofol
145	Han, Mikulis, Logan	Measurement of cerebrovascular reactivity in pediatric patients with cerebral vasculopathy using blood oxygen level-dependent MRI	2011	report initial observations of CVR studies with application of precise control of EtCO2 that were performed as part of a larger observational study regarding investigations in pediatric patients with cerebral vascular disease	in patients with abnormalities on angiogrpahy, the reductions in CVR extended beyond the ischemic lesions identified with MR structural imaging into normal-appearing brain parenchyma. First case series reporting BOLD MRI CVR in children with cerebrovascular disease. CVR studies provide information regarding hemodynamic compromise which complements traditional clinical assessment and structural im…
146	Poublanc, Crawley, Fisher	Measuring cerebrovascular reactivity: The dynamic response to a step hypercapnic stimulus	2015	further characterise CVR into dynamic and static components	both prolongations of tau and reductions in ssCVR (compared with reference atlas) were associated with the reductions in CVR on the side of the lesion. Tua and ssCVR are respectively the dynamic and static components of the measured CVR
147	Juan, Liu, Huang	Measuring steady-state cerebral vasomotor reactivity using non-triggered phase-contrast magnetic resonance imaging.	2014	investigate cerebral vasomotor reactivity by using CO2 based hypercapnic challenge and blood flow monitoring employing non-triggered PC MRI	vasomotor reactivity measured by non-triggered PC imaging is positively associated with the concentration of inhaled CO2
148	Geranmayeh, Wise, Murphy	Measuring vascular reactivity with breath-holds after stroke: A method to aid interpretation of group-level BOLD signal changes in longitudinal fMRI studies	2015	demonstrate the feasibility of using a recently validated BH task in patients with stroke, both to assess group level changes in CVR and to determine of alterations in regional CVR over time will adversely affect interpretation of task-related BOLD signal changes	lack of CVR differences in healthy tissue between the patients and controls indicates that any group level BOLD signal change observed in these regions over time is unlikely to be related to vascular alterations. CVR was reduced in the peri-infarct tissues but remained unchanged over time. although a lack of activation in this region compared with the controls may be confounded by a reduction in …
149	Jahanian, Christen, Zaharchuk	Measuring vascular reactivity with resting-state blood oxygenation level-dependent (BOLD) signal fluctuations: A potential alternative to the breath-holding challenge?.	2017	evaluated two approaches for obtaining vascular reactivity information using BOLD signali fluctuations obtained from RS fMRI signal.	strong correlation between data extracted from spontaneous RS fMRI sinal fluctuations and BOLD percentage signal change during BH challenge. This technique may eliminate the need for subject cooperation
150	Spilt, Van den Boom, Van Buchem	MR assessment of cerebral vascular response: A comparison of two methods	2002	compare the results and reproducibility of two MR-based methods of measuring CVR: PC and perfusion MR	CVR estimates based on PC MRI showed reproducibility but a lack of agreement in healthy volunteers. This lack of agreement can be attributed to the different aspects of the CVR reflected by these methods: total CBF reflects changes in CBF, whereas perfusion MRI reflects CBV
151	Wu, Rodriguez-Soto, Wehrli	MRI evaluation of cerebrovascular reactivity in obstructive sleep apnea	2020	hypothesise that OSA alters CVR expressed as BH index defined as the rate of change in CBF or BOLD signal during a controlled BH stimulus mimicking spontaneous apneas by being both hypercapnic and hypoxic	greater BH index and BOLD based BH index in OSA than in non sleep apnea subjects. The greater CVR is not currently understood but may represent a compensatory mechanism of the brain to maintain oxygen supply during intermittent apneas
152	Vesely, Sasano, Mikulis	MRI mapping of cerebrovascular reactivity using square wave changes in end-tidal PCO2.	2001	quantify CVR by correlating BOLD signal intesitiy with changes in EtCO2	first demonstration of the application of a controlled reproducible physiologic stimulus, i.e. alternating steady state levels in PCO2, to the quantification of CVR
153	Lu, Liu, Ge	MRI mapping of cerebrovascular reactivity via gas inhalation challenges	2014	present MR compatible gas delivery system and the associated protocol that allow the delibery of special gas mixtures while the subject is lying inside the MR scanner	the system is relatively simple, economical, and easy to use, and the experimental protocol allows accurate mapping of CVR in both healthy bolunteers and patient with neurological disorders
154	Leung, Duffin, Kassner	MRI-based cerebrovascular reactivity using transfer function analysis reveals temporal group differences between patients with sickle cell disease and healthy controls	2016	investigate the application of TFA in data on children with sickle cell disease and healthy controls and compared them to reuslts derived from conventioanl CVR analysis	conventional CVR analysis underestimates vessel reactivity and this effect is more prominent in patients with sickle cell disease. By using TFA, gain and phase measures more accurately characterise the BOLD response as it accounts for the temporal dynamics responsible for the CVR underestimation
155	Champagne, Coverdale, Cook	Multi-modal normalization of resting-state using local physiology reduces changes in functional connectivity patterns observed in mTBI patients	2020	find out if differences in functional connectivity measurements derived from BOLD RS fMRI are confounded by changes in local cerebrovascular physiology and neurovascular coupling mechanisms without changes in the underlying neuronally driven connectivity of networks	support the need to account for changes in physiologicla modulators of BOLD
156	Champagne, Coverdale, Cook	Multi-parametric analysis reveals metabolic and vascular effects driving differences in BOLD-based cerebrovascular reactivity associated with a history of sport concussion	2019	identify alterations in CVR based on the history of sport-related concussion, explore possible mechanisms underlying differences in vascular physiology using haemodynamic parameters modeled using calibrated MRI	robust evidence for elevated OBLD CVR were found in athletes with sport-related concussion history spreading over parts of the cortical hemispheres.group-based differences in BOLD CVR may be driven by a mixed effect from factors with vascular and metabolic origins
157	Liu, Welch, Lu	Multiparametric imaging of brain hemodynamics and function using gas-inhalation MRI	2017	develop a multiparametric imaging scheme for the imaging of brai haemodynamics and function using gas inhalation MRI. The proposed scheme uses a single MRI scna to provide simultaneous measurements of baseline venous CBV, CVR, bolus arrival time and RS fcMRI	spatial correspondence between the gas-data-derived fcMRI maps and those using a separate conventional fcMRI scan was excellent. BAT maps consistent with conventioanl CT maps. CVR and venous CBV maps had strong correlation with more conventional acquisitons
158	Urback, Metcalfe, Goldstein	Magnetic resonance imaging of cerebrovascular reactivity in healthy adolescents	2018	evaluate three different CVR modelling approaches: individual delay, standard delay and sine-cosine regressor	first study to compare these methods in youth. Regional differences similar to adults. Highlight merit of applying individualised-elay estiamtes. Males had higher brain CVR than females
159	Merola, Germuska, Wise	Mapping the pharmacological modulation of brain oxygen metabolism: The effects of caffeine on absolute CMRO2 measured using dual calibrated fMRI	2017	map the acute effects of caffeine ingestion on GM metabolism and haemodynamics with dual calibrated fMRI	dual calibrated fMRI is a viable MRI method to map the effects of drugs on brain oxygen metabolism and haemodynmics with voxel-wise resolution
160	Siero, Hartkamp, Hendrikse	Neuronal activation induced BOLD and CBF responses upon acetazolamide administration in patients with steno-occlusive artery disease	2015	measure BOLD and CBF responses upon neuronal activation before and after a vasodilatory challenge in patients with vertebrobasilar steno-occlusive disease	BOLD alone cannot correctly assess the neuronal activation and underlying neurovascular coupling. The generally assumed positive relationship between BOLD and CBF responses may be severely compromised under changes in the physiological baseline state
161	Noguchi, Kawashima, Irie	Noninvasive method for mapping CVR in moyamoya disease using ASL-MRI.	2015	project a noninvasive method for mapping CVR in Moyamoya disease using ASL-MRI	ASL-MRI is equivalent to SPECT
162	Yezhuvath, Lewis, Lu	On the assessment of cerebrovascular reactivity using hypercapnia BOLD MRI	2009	investigate several important methodological apsects of CO2 BOLD with the goal of optimising the experiemntal and data processing startegies for clinical use	1min paradigm recommended for patient comfort and tolerability. EtCO2 recordings useful for accurate quantification of CVR. Intersubjects variations inCVR are physiological and affect the wole brain in a similar fashion: it is proposed that relative CVR (normalised against the CVR of the whole brain or a reference tissue) may be a more sensitivie biomarker than absolute CVR
163	Ravi, Thomas, Lu	On the optimization of imaging protocol for the mapping of cerebrovascular reactivity.	2016	devise an improved BOLD imaging protocol for CVR measurement that can remove a known artefact of negative values	use of shorter TE (equates blood and CSF signals) than those used in fMRI is necessary to minimise negative artefacts in CVR results
164	Mutch, Ellis, Fisher	Patient-specific alterations in CO2 cerebrovascular responsiveness in acute and sub-acute sports-related concussion	2018	use advanced MRI techniques to measure CBF and CVR in individual sport-related concussion patietns and healthy controls	acute and subacute sport related concussions are associated with alterations in CVR that can be reliably detected by brain MRI CO2 stress testing in individual patients
165	Ma, Mehrkens, Bruening	Perfusion MRI before and after acetazolamide administration for assessment of cerebrovascular reserve capacity in patients with symptomatic internal carotid artery (ICA) occlusion: Comparison with 99mTc-ECD SPECT	2007	hypothesise that perfusion MRI could be used in patients with ICA occlusion for the evaluation of CVR following AZ challenge in a similar way to SPECT and might provide additional information	perfusion MRI before and after ACZ compares favourably with SPECT for the deection of impaired CVR
166	Thomas, Liu, Lu	Physiologic underpinnings of negative BOLD cerebrovascular reactivity in brain ventricles	2013	report an intriguing observation of an apparently negative BOLD CVR response at 3T during inhalation of 5% CO2 with balance medical air. Hypothesise that this might not de due to a decrease in exygenation but rather a volume effect in which bright CSF signal is replaced by a less intensive bloos signal as a result of vasodilation	CO2 inhalation results in the dilation of ventricular vessels accompanied by shrinkage in CSF space, which is responsible for the apparently negative CVR in brain ventricles
167	Ladner, Donahue, Strother	Prior Infarcts, Reactivity, and Angiography in Moyamoya Disease (PIRAMD): A scoring system for moyamoya severity based on multimodal hemodynamic imaging	2017	perform digital subtraction angiography and noninvasive MRI and outline a new classification system for patients with Moyamoya named Prior infarcts, reactivity and angiography in Moyamoya disease (PIRAMD)	a scoring system for total impairment is proposed that uses noninvasive MRI parameters. This scoring systemo correlates with symptomatology and may provide a measure of haemodynamic severity in Moyamoya
168	Sergeeva, Seliverstova, Zabitova	Pulsed arterial spin labeling (PASL) in receiving perfusion and functional data: Technique abilities	2019
169	Mazzetto-Betti, Leoni, De Araujo	Quantification of BOLD fMRI parameters to infer cerebrovascular reactivity of the middle cerebral artery	2013	quantify the amplitude and temporal aspects of BOLD response to an auditory stimulus during normocapnia and hypercapnia in healthy subjects in order to establish which parameters are best suited to infer the CVR in the MCA territory	robust linear dependence of BOLD onset time, FWHM and amplitude to hypercapnia
170	Leoni, Mazzetto-Betti, de Araujo	Quantitative evaluation of hemodynamic response after hypercapnia among different brain territories by fMRI	2008	quantitatively investigate haemodynamic response characteristics of regions supplied by the main cerebral arteries during two BH tests: after inspiration and expiration	differences were found in amplitude and onset when BHT was performed after inspiration compared to after expiration. Time-to-peak and FWHM showed no statistical differences between these two challenges
171	Golestani, Wei, Chen	Quantitative mapping of cerebrovascular reactivity using resting-state BOLD fMRI: Validation in healthy adults	2016	propose an improved method to quantify CVR by exploiting intrinsic fluctuations in CO2 and corresponding cahnges in RS BOLD signal. This approach requires simultaneous monitoring of EtCO2, cardiac pulsation and respiratory volume	establishes the feasbility pf extracting quantitative CVR maps using RS fMRI. regional CVR variations within each subject, RS CVR strongly associated with conventional CVR
172	Mandell, Han, Mikulis	Quantitative measurement of cerebrovascular reactivity by blood oxygen level-dependent MR imaging in patients with intracranial stenosis: preoperative cerebrovascular reactivity predicts the effect of extracranial-intracranial bypass surgery.	2011	determine whether preoperative CO2 BOLD CVR predicts the haemodynamic effetc of ECIC bypass surgery in patients with steno-occlusive disease	preoperative measurement of CVR by using CO2 BOLD MRI predicts the haemodynamic effect of ECIC bypass in patients with intracranial steno-occlusive disease
173	Blockley, Harkin, Bulte	Rapid cerebrovascular reactivity mapping: Enabling vascular reactivity information to be routinely acquired	2017	investigate whether more clinically acceptable scan duration are possible by replacing the conventional block presentation of CO2 enriched air with a sinusoidally modualted stimulus	CVR magnitude was found to tolerate a scan of 1-6min better than CVR phase. Scan durations in the range of 3-5 min produce robust data. CVR magnitude in good agreement with conventional block protocol
174	Rane, Koh, Grabowski	Quantitative cerebrovascular pathology in a community-based cohort of older adults	2018	apply ASL and CVR imaging to quantify SVD and study its effect on cognitive symptoms in nondemented older adults from a community-based cohort	CVR may be a more sensitive biomarker of SVD than CBF. CBF and CVR are markedly reduced in WMH as well as in the tissue surrounding them, indicating susceptibility to infarction. Larger exhaustion of CVR than CBF was observed in WMH with a faster nonlinear rate of decline. low CBF and CVR are significantly correlated with poor cognitive performance
175	Jain, Langham, Wehrli	Rapid magnetic resonance measurement of global cerebral metabolic rate of oxygen consumption in humans during rest and hypercapnia	2011	investigate vascular and metabolic effects of hypercapnia by simultaneously measuring global venous oxygen saturation and total CBF with a temporal resolution of 30s using MRI and PC techniques	significant increase in venous oxygen saturation and total CBF during hypercapnia. No change in cerebral metabolic rate of oxygen consumption during hypercapnia. CVR increased during hypercapnia
176	Sivakolundu, West, Rypma	Reduced arterial compliance along the cerebrovascular tree predicts cognitive slowing in multiple sclerosis: Evidence for a neurovascular uncoupling hypothesis	2019	assess vascular compliance along the cerebrovascular treeand its relationship to MS-related cognition	arterial CVR changes along the cerebrovascular tree were reduced in cognitively slow MS compared to cognitively normal MS and healthy controls
177	Suri, Mackay, Filippini	Reduced cerebrovascular reactivity in young adults carrying the APOE epsilon4 allele.	2015	evaluate APOE-related differences in BOLD activation in response to a memory task, CVR using a CO2-challenge and the potential contrbution of CO2-CVR to the BOLD signal	because CO2-CVR gauges vascular health, the differential effect of APOE in young adults may reflect a vascular contribution to the vulnerability of e4-carriers to late-life pathology
178	Haller, Bonati, Wetzel	Reduced cerebrovascular reserve at CO2 BOLD MR imaging is associated with increased risk of periinterventional ischemic lesions during carotid endarterectomy or stent placement: Preliminary results	2008	determine whether any initial reductions in CVR normalise after carotid revascularisation and because reduced CVR represents a risk factor for ischemic events, whether patients who develop peri-interventional infarction have more severely reduced pretreatment CVR than those who do not	CO2 BOLD MRI could be used successfully to monitor the haemodynamic effects of carotid revascularisation, initial reductions in CVR normalised after carotid revascularisation. Severely reduced pretreatment CVR was associated with increased occurrence of new peri-interventional therapy infarction
179	Bouvier, Detante, Krainik	Reduced CMRO2 and cerebrovascular reserve in patients with severe intracranial arterial stenosis: A combined multiparametric qBOLD oxygenation and BOLD fMRI study	2015	evaluate how oxygen parameters assessed with multiparametric BOLD approach correlate with CVR in patients with severe intracranial arterial occlusion and without arterial occlusion	decreased CVR is spatially associated with decreased cerebral metabolic rate of oxygen in GM of patients. The degree of ipsilateral CVR reduction was well-correlated with the amplitude of the cerebral metabolic rate of oxygen deficit
180	Sam, Small, Mikulis	Reduced contralateral cerebrovascular reserve in patients with unilateral steno-occlusive disease	2014	evaluate CVR of the major arterial vascular territories particularly in the contralateral haemodynamically unaffected hemisphere in patients with unilateral ICA steno-occlusive disease compared to controls with risk factoes for cerebrovascular disease	unilateral carotid stenosis affects the vasculature reserve on both sides of the brain compared to subjects. This indicates that the collateral blood flow support from the contralaterla to the ipsilateral hemisphere comes at a cost of reduced CVR in the contralateral hemishpere
181	Gao, Zhang, Shu	Regional cerebral blood flow and cerebrovascular reactivity in Alzheimer's disease and vascular dementia assessed by arterial spinlabeling magnetic resonance imaging.	2013	investigate the different patterns of regional CBF cahnge and CVR in AD and vascular dementia	regional CBF was lower in both the bilateral frontal and temporal lobes in AD group and lower in left frontal and temporal WM in vascular dementia. CVR was impaired more severely in bilateral frontal cortices in AD
182	Catchlove, Parrish, Pipingras	Regional Cerebrovascular Reactivity and Cognitive Performance in Healthy Aging	2018	assess age-related changes in regionla CVR and the contribution of regional CVR to cognitive performance using BOLD MRI at 3T	CVR in hippocampus contributed significantly to memory score I older group and was also related to subjective memory complaints. No associations between CVR and cognition were observed in young adults
183	Posse, Olthoff, Dager	Regional dynamic signal changes during controlled hyperventilation assessed with blood oxygen level-dependent functional MR imaging.	1997	quantitate the amplitude cahnges and temporal dynamics of regional function MRI during voluntary hyperventilation using OBLD	regional and GM differences in fMRI signal changes during controlled hyperventialtion may reflect differences in metabolic activity, vascular regulation, and/or capillary density. Whne easuring rbain activation with fMRI, arterial PCO2 differences due to unregulated respiration may confound interpretation of activation-related functional MR imaging changes
184	Krainik, Hund-Georgiadis, Von Cramon	Regional impairment of cerebrovascular reactivity and BOLD signal in adults after stroke	2005	determine whether poststroke patients have heterogeneities of CVR and their potential influence on voxel-wise motor-related BOLD signal	CVR heterogeneities may account for task-related BOLD signal changes in aptients after stroke
185	Riecker, Grodd, Kastrup	Relation between regional functional MRI activation and vascular reactivity to carbon dioxide during normal aging	2003	use of a global hypercapnic BH challenge to define nonneuronal contributions to a significantly reduced activation in the primary sensorimotor cortex during finger tapping in an old group compared to young gourp	attenuated hypercapnic BOLD signal response in older subjects suggests that age-dependent changes of the cerebral vasculature may alter the neuronal-vascular coupling. In older subjects, cererbral vessels may not react as effectively in response to a vasodilating stimulus
186	Hartkamp, Petersen, Bokkers	Relationship between haemodynamic impairment and collateral blood flow in carotid artery disease	2018	investigate the effect of carotid artery disease upon cerebral Perfusion and CVR and whether haemodynamic impairment is influenced at brain tissue level by existence of primary and/or secondary collateral	CBF and CVR were found to be reduced in symptomatic patients with steno-occlusive ICA disease. The presence of collateral flow is associated with further haemodynamic imapirment
187	Donahue, Ayad, Strother	Relationships between hypercarbic reactivity, cerebral blood flow, and arterial circulation times in patients with moyamoya disease.	2013	evaluate the correlation between angiographic measures of Moyamoya disease and tissue-level impairment from measurements of tissue perfusion and CVR	regions with less advanced stages of Moyamoya disease have higher CVR
188	Bright, Murphy	Reliable quantification of BOLD fMRI cerebrovascular reactivity despite poor breath-hold performance	2013	assess the repeatability of CVR measurements despite poor task performance to determine if and how robust results could be achieved with BH in paitents	incorporation of EtCO2 monitoring into scanning enables robust, repeatable measurement of CVR with BH
189	Dengel, Evanoff, Lim	Reproducibility of blood oxygen level-dependent signal changes with end-tidal carbon dioxide alterations	2017	examine the within and between-visit reproducibility of BOLD signal changes to an iso-oxic square wave alteration in EtCO2	BOLD signal changes in response to alterations in EtCo2 are reproducible both within and between visit MRI scans
190	Leung, ,Kim, Kassner	Reproducibility of cerebrovascular reactivity measures in children using BOLD MRI	2016	evaluate the reproducibility of CVR measurements acquired in children using MRI in combination with a computer-controlled CO2 stimulus	reliability of BOLD-CVR measurements using computer-controlled CO2 stimulus in children. Within-day and between-day metrics of reproducibility were comparable to adult data
191	Sousa, Vilela, Figueiredo	Reproducibility of hypocapnic cerebrovascular reactivity measurements using BOLD fMRI in combination with a paced deep breathing task	2014	assess test-retest reproducibility and inter-subject variability of BOLD CVR measurements obtained using paced deep breathing task and different methods to analyse the associated BOLD signal	good reproducibility of hypocapnic CVR maps. GLM with voxel wise delay provides most reproducible results with either paradigm or ETCO2 regressor
192	Champagne, Coverdale, Cook	Resting CMRO2 fluctuations show persistent network hyper-connectivity following exposure to sub-concussive collisions.	2019	football players were followed during a season using calibrated fMRI and helmet accelerometers to exmaine the interplay between the neural and vascular factors that determine functional connectivity	imapired CVR at mid season and one month following the season compared to pre-season baseline. Alterations in functional connectivity following sub-concussion impacts are robust and independent of changes in brain hemodynamics
193	Urback, Metcalfe, Goldstein	Reduced cerebrovascular reactivity among adolescents with bipolar disorder	2019	examine CVR in individuals with bipolar disorder	evidence of cerebrovascular dysfunction in bipolar disoder patients including regions known to be susceptible to cerebrovascular dysfunction and/or disease
194	Mandell, Han, Mikulis	Selective reduction of blood flow to white matter during hypercapnia corresponds with leukoaraiosis	2008	hypothesise that there are zones of reduced CVR susceptible to selective reductions in CBF, i.e. steal phenomenon, in the WM of young healthy subjects, the physiological correlate of these anatomically defined border zones. These zones spatially correspond with the regions where the elderly develop leukoaraiosis	significant steal phenomenon in WM. This steal was induced by relatively small cahnges in EtCO2. it occurred precisely in those locations where elderly patietns develop leukoaraiosis
195	Fierstra, Spieth Krings	Severely impaired cerebrovascular reserve in patients with cerebral proliferative angiopathy.	2011	hypothesise that patients with cerebral proliferative angiopathy would exhibit a greater impairment of CVR in neuronal tissue surrounding the true nidus compared with those with brain arteriovenous amlformations	severe;y impaired CVR in the perilesional brain tissue surrounding the abnormal vessels of patients with cererbal proliferative angiopathy
196	Peng, Yang, Shih	Short- and long-term reproducibility of BOLD signal change induced by breath-holding at 1.5 and 3 T	2020	systematically examine the long-term and short term reproducibility of BOLD responses to BH across field strengths	the response of BOLD signal to BH assessing CVR is reproducible over time at 1.5 and 3 T. smaller CVR at 1.5 T than 3 T. activation patterns reproducible, independent of timer interval, brain region and field strength
197	Ravi, Liu, Lu	Simultaneous multi-slice (SMS) acquisition enhances the sensitivity of hemodynamic mapping using gas challenges	2016	compare the sensitivity of CO2 and O2 inhalation data collected using SMS 2 and 3 with those using conventional SMS 1	when using SMS, the scan duration can be reduced by half while maintaining the sensitivity of a conventional EPI. no difference foud between SMS2 and SMS3
198	Holmes, Tang-Wai, Mikulis	Slowed Temporal and Parietal Cerebrovascular Response in Patients with Alzheimer's Disease	2020	investigate AD and MCI patients by mapping repeatable and accurate measures of cerebrovascular function, namely the magnitude and speed of cerebrovascular response tau to a vasoactive stimulus in key prediction sites for vascular dysfunction in AD	AD is associated with a slowing CVR in the temporal and parietal cortices
199	Fierstra, van Niftrik, Regli	Staging Hemodynamic Failure With Blood Oxygen-Level-Dependent Functional Magnetic Resonance Imaging Cerebrovascular Reactivity: A Comparison Versus Gold Standard (15O-)H2O-Positron Emission Tomography.	2018	examine the agreement between PET and CO2 BOLD and hypothesise that quantitative CVR can be a surrogate imaging marker to assess haemodynamic failure	BOLD CVR corresponded well to CBF perfusion reserve measurements with PET, especially for detecting haemodynamic failure in the affected hemisphere and MCA territory and for identifying haemodynamic failure stage II
200	Zhou, Li, Zhang	Breath-holding fMRI evaluation of CVR in patients with type 2 diabetes mellitus	2015	investigate CVR to CO2 in type 2 diabetes mellitus patients using BH fMRI	BH fMRI offers method for assessing cVR. The CVR in the bilateral prefrontal lobe is higher in type 2 diabetes mellitus
201	Hanby, Al-Bachari, Emsley	Structural and physiological MRI correlates of occult cerebrovascular disease in late-onset epilepsy.	2015	determine whether established strucutre MRI markers and novel physiological imaging markers of occult cerebraovascular disease were more common in patients with late-onset epilepsy than controls	occult cerebrovacular disease is relevant to the pathophysiology of late-onset epilepsy
202	Ohnishi, Nakano, Ohta	Susceptibility-weighted MR for evaluation of vasodilatory capacity with acetazolamide challenge	1996	investigate CVR by ACZ in healthy subjects and in patients with chronic cerebrovacular disease by using susceptibility-weighted gradient-echo MR	lower percentage of signal change in patients after AC asministration than in healthy subjects. Susceptibility-weigthed MRI offers an alternative method for estimating CVR
203	McKetton, Sobczyk, Mikulis	The aging brain and cerebrovascular reactivity	2018	use different analyses of BOLD responses to CO2 to provide a number of metrics including ramp and step CVR, speed of response and TFA	ramp CVR and TFA gain reduced with age in WM regions
204	Hou, Liu, Lu	The association between BOLD-based cerebrovascular reactivity (CVR) and end-tidal CO2 in healthy subjects	2019	identify the pysiological components underlying the observed variability in CVR data across subjects and sessions	basal physiological state and the level of hypercapnic stimulus intensity should be considered in application studies of CVR in order to reduce inter-subject and intra-subject variations in the data. CVR lower in individuals with a high basal ETCO2 or with greater change in ETCO2. within subjects, lower CVR if the basal ETCO2 or change in ETCO2 were greater
205	Golestani, Kwinta, Chen	The association between cerebrovascular reactivity and resting-state fMRI functional connectivity in healthy adults: The influence of basal carbon dioxide	2016	investigate the relationship between CVR and resting fcMRI measurements in healthy young adults in both the motor and executive-control networks	resting EtCO2 significantly influences bith CVR and resting fcMRI. Resting fcMRI is significantly and positively associated with CVR across the group in both networks. This work clearly demonstrate and quantifies a major vascular modulator of resting fcMRI, one that is alos subject and regional dependent. individualised correction for CVR effefcts in fcMRI measurements is essential for fcMRI stud…
206	Bhogal, De Vis, Hoogduin	The BOLD cerebrovascular reactivity response to progressive hypercapnia in young and elderly	2016	examine differences in BOLD CVR response to progressive hypercapnia between young and elderly using a computer-controlled gas delivery system	no differences between males and females in WM nor GM. GM CVR lower in elderly. No difference in WM CVR
207	Driver, Blockley, Gowland	The change in cerebrovascular reactivity between 3 T and 7 T measured using graded hypercapnia	2010	BOLD/R2* CVR at 3 and 7 T was invstigated by using a device wi=hich provided small, repeatable and stable steps in EtCO2 whilst maintaining EtO2 level	linear relationship between R2* CVR and field strength
208	Faraco, Strother, Donahue	The cumulative influence of hyperoxia and hypercapnia on blood oxygenation and R2 *	2015	perform BOLD MRI in healthy volunteers breathing room air, normocapnia-hyperoxia, hypercapnia-normoxia and hypercapnic-hyperoxia gas to investigate the quantitative effects of these gas mixtures on BOLD	interleaving hypercapnic-hyperoxia with hyperoxia baseline provided a smaller but significantly elevated BOLD response comapred with a hypercapnia-normoxia stimulus
209	Duffin, Sobczyk, Fisher	The dynamics of cerebrovascular reactivity shown with transfer function analysis	2015	describe TFA of the BOLD response ot CO2 that provides not only the magnitude of the response (gain) but also the pahse and coherence. The phase can be interpreted as indicating the speed of the response and so can distinguish areas where the response is slowed. The coherence measures the fidelity with whihc the response follows the stimulus	these maps may enhance assessment of cerebrovascular pathophysiology by providing insight into the dynamics of CBF control and distribution
210	Bruhn, Kleinschmidt, Frahm	The effect of acetazolamide on regional cerebral blood oxygenation at rest and under stimulation as assessed by MRI.	1994	report that gradient-echo MRI allows monitoring autoregulation in the human brain under vasodilatory stress	intersubject variability was high. Individually persisting autoregulatory responsiveness to functional challenge despite an exhausted CVR
211	Bright, Donahue, Bulte	The effect of basal vasodilation on hypercapnic and hypocapnic reactivity measured using magnetic resonance imaging	2011	hypothesise that attenuated CVR to hypercapnia in patients with chronic stroke could be explained by a change in the basal vascular tone	baseline vasodilation may explain the enhanced hypocapnia reactivity observed in some patients. with predilated baseline, vasoconstrictivity to hypocapnia was greater in GM, but no significant change to hypercapnia
212	Vidyasagar, Greyling, Parkes	The effect of black tea and caffeine on regional cerebral blood flow measured with arterial spin labeling.	2013	investigate the effects on CBF due to intake of tea components	only caffeine influences CBF. The effect of caffeine is regionally specific. None of the interventions had an effect on CVR
213	Croal, Hall, Francis	The effect of isocapnic hyperoxia on neurophysiology as measured with MRI and MEG	2015	assess the effect of isocapnic hyperoxia on cerebral physiology	isocapnic hyperoxia provides a more reliable stimulus than hypercapnia for calibrated BOLD and that previous reports of vasoconstriction during hyperoxia probably reflect the effects of hyperoxia-induced cahnges in CO2
214	Hamzei, Knab, Rother	The influence of extra- and intracranial artery disease on the BOLD signal in FMRI	2003	hypothesise that extra- or intracranial artery disease influences the OBLD signal	patients with intact CVR showed no significant BOLD signal differences between affected and unaffected hemisphere. Extra- o intracranial artery disease influences CVR and consequently the OBLD signal
215	Callen, Dupont, Narvid	The regional pattern of abnormal cerebrovascular reactivity in HIV-infected, virally suppressed women	2020	assess whole brian and regional patterns of CVR abnormalities in HIV-infected women isung quantitatitve whole brain ASL	significant group differences were present in whole brain and regional CVR between HIV-infected and uninfected women
216	Duffin, Sobczyk, Fisher	The role of vascular resistance in BOLD responses to progressive hypercapnia.	2017	model innate vascular response to CO2 and local perfusion pressure as two vascular beds perfused in parallel from a fixed resistance source	the model successfully generated all the various BOLD CO2 response patterns, providing a physiological explanation of CBF distribution as relative differences in the network of vascular bed resistance responses to CO2
217	van Niftrik, Piccirelli, Fierstra	The voxel-wise analysis of false negative fMRI activation in regions of provoked impaired cerebrovascular reactivity.	2019	perform 2 controlled 3T BOLD CVR studies on healthy subjects: one at the subject's restng EtCO2 baseline and one around 6mmhg above the resting baseline	BOLD fMRI signal activation maps are markedly dampened in the presence of imapired CVR and highlights the importance of a complementary BOLD CVR assessment in addition to a task-evoked BOLD MRI to identify brain areas at risk for false-negative BOLD fMRI signal activation
218	Hartkamp, Hendrikse, Bokkers	Time course of vascular reactivity using repeated phase-contrast MR angiography in patients with carotid artery stenosis.	2012	assess the timecourse of the vasodilatory effect in the brain-feeding arteries after a cahllenge with ACZ in patients with a stenosis of the ICA	the onset of the maximum vasodilatory effect after ACZ administration is delayed in patients with ICA stenosis
219	Donahue, Strother, Frederick	Time delay processing of hypercapnic fMRI allows quantitative parameterization of cerebrovascular reactivity and blood flow delays	2016	induce larger oxygenation and volume cahnges in BOLD signal by manipulating blood composition using transient hypercarbia and hyperoxia	blood circulation timing can be measured robustly and longitudinally throughout the brian using simple respiratory challenges
220	Kazan, Mohammadi, Weiskopf	Vascular autorescaling of fMRI (VasA fMRI) improves sensitivity of population studies: A pilot study	2016	present a vascular autorescaling method which does not require any additional reference scnas. It is based on the observation that slow oscillations in arterial blood CO2 levels occur naturally due to cahnges in respiration patterns	the technique outperformed previously proposed rescaling appproaches based on resting state fMRI data and can be readily applied to any task-related fMRI dataset, even retrospectively
221	Geurts, Bhogal, Zwanenburg	Vascular reactivity in small cerebral perforating arteries with 7T phase contrast MRI - A proof of concept study	2018	examine the ability of 2D PC MRI at 7T to measure CVR in small cerebral perforating arteries	small vessel specific CVR can now be measured in perforators of the semiovale center and basal ganglia using 2D PC MRI at 7T
222	Tchistiakova, Crane, MacIntosh	Vascular risk factor burden correlates with cerebrovascular reactivity but not resting state coactivation in the default mode network	2015	test for associations between the number of vascular risk factors and CVR and RS coactivation among individuals with WMH	in individuals with WMH, CVR in the default-mode network was inversely assocaited with the number of VRFs and correlated with RS coactivation
223	Donahue, van Laar, Hendrikse	Vascular space occupancy (VASO) cerebral blood volume-weighted MRI identifies hemodynamic impairment in patients with carotid artery disease.	2009	assess the role of VASO MRI, a noninvasive CBV-weighted technique for evaluating CBV reactivity in patients with ICA stenosis	more negative VASO reactivity was observed in patients with ICA stenosis
224	Scouten, Constable	VASO-based calculations of CBV change: Accounting for the dynamic CSF volume	2008	calculate CBV change using a VASO-based method wich accounts for the dynamic cerebrospinal fluid fraction	calculations of mean changes in CBV in different volumes of interest obtained from the propsed method compare much better with previous PET data than traditional VASO methods
225	Zhao, Alsop, Novak	Vasoreactivity and peri-infarct hyperintensities in stroke	2009	investigate the regional differences in CO2 vasoreactivity and their relationships to peri-infarct T2 hyperintensities, chronic infarct volumes and clinical outcomes	perfusion augmentation is inadequate in multiple vascular territories in patietns with large artery ischemic infarcts, but vasoconstriction is preserved. Peri-infarct T2 hyperintensities are assocaited with lower blood flow
226	Lee, Wehrli	Venous cerebral blood volume mapping in the whole brain using venous-spin-labeled 3D turbo spin echo	2020	propose a velocity-selective venous spin labelling prepared 3D turbo spin echo pulse sequence for whole brain venous CBV mapping	the proposed method yielded physiologically plausible vCBV values and when compared with the hyperoxia-based method, showed no significant differences
227	Da Costa, van Niftrik, Bethune	Temporal profile of cerebrovascular reactivity impairment, gray matter volumes, and persistent symptoms after mild traumatic head injury	2016	investigate CVR evolution after mTBI using OBLD MRI and possible correlation with post-concussion syndrome	correlation between lower GM CVR and lower performance on sport concussion assessment tool in patients with mTBI which seems to be associated with more symptoms. This correlation seems to persist well beyond 120 days
228	Kosinski, Croal, Kassner	The severity of anaemia depletes cerebrovascular dilatory reserve in children with sickle cell disease: a quantitative magnetic resonance imaging study	2017	investigate CBF and CVR using MRI in children with sickle cell disease and to correlate these with haematological markers of anaemia	in children with sickle cell disease, CBF was significantly elevated compared to healthy controls while CVR was significantly reduced. Bith measures were significantly correalted with hematocrit. For transfusion patients, CBF decreased and CVR increased following a transfusion cycle. a sinigificant correlation was observed between CBF and CVR in both children with sickle cell disease and healthy …
229	Haightx, Bryan, Launer	Vascular risk factors, cerebrovascular reactivity, and the default-mode brain network.	2015	examine vascular risk factors with respect to a cerebrovascular measure of brain functioning in subjects in mid-life which could represent a marker of brain changes in later life	reduced CVR may represent diminished vascular functionality for the default-mode network for individuals with prehypertension/hypertensionin mid-life
230	Donahue, Dethrage, Strother	Routine Clinical Evaluation of Cerebrovascular Reserve Capacity Using Carbogen in Patients With Intracranial Stenosis	2014	investigate abilities to measure CVR safely in the clinic using hypercarbic hyperoxic gas challenges, which increase ioxygen delivery to tissue	carbogen-induced CVR elicited no added adverse events and provided a surrogate marker of CVR consistent with intracranial vasculopathy. good correlation between hypercarbia and hypercapnic BOLD CVR. good correlation between BOLD hypercarbic and ASL hypercarbic CVR
231	Miller, Howery, Barnes	Age-related reductions in CVR using 4D flow MRI	2019	determine the effect of age on CVR in the large intracranial vessels in adults with low vascular risk factor using MRI, determine if the effect of age on CVR is sex-specific	primary aging is associated with lower CVR in adults with low vascular risk factors. The effect of age on CVR may be driven by men. 4D flow MRI technique may provide a new promising alternative to measure CVR without the limitations of the commonly used techniques
232	Poublanc, Han, Crawley	Vascular Steal Explains Early Paradoxical Blood Oxygen Level-Dependent Cerebrovascular Response in Brain Regions with Delayed Arterial Transit Times	2013	hypothesise that if negative BOLD responses are the result of a steal phenomenon, they should be synchronised with positive BOLD responses from healthy brain tissue, even though the blood arrival time would be delayed	negative reactivity is the result of steal phenomenon, lowering the BOLD signla as soon as healthier parts of the brain strat to react and augment their bloood flow
233	Guckel, Brix, Georgi	Noninvasive quantification of regional cerebral blood flow and blood volume with dynamic MR-imaging. Preliminary results in volunteers and patients with cerebrovascular disorders	1993	use dynamic MR technique for quantification of regionla CBF and CBV to examine healthy volunteers and patients with cerebrovascular disorders	in volunteers, measured CBF and CBV values are in good agreement with data from PET. Dynamic MRI can provide quantitative information about CBF and CBV. In patients with cerebrovascular disorders, this method can be used to estimed exhausted CVF
234	Piepgras, Guckel, Schmiedek	Non-invasive diagnosis in cerebral ischemia by resonance imaging and near-infrared spectroscopy	1994	describe the noninvasive assessment of CVR by means of NIRS and MRI, both methods are compared with TCD	good correlation between the three methods in the changes in cerebral oxygen saturation and in blood velocity following ACZ stimulation of CBF
235	Spano, Mandell, Mikulis	CO2 Blood Oxygen Level–dependent MR Mapping of Cerebrovascular Reserve in a Clinical Population: Safety, Tolerability, and Technical Feasibility	2013	evaluate the safety, tolerability and technical feasibility of mapping CVR in a clinical population by using precise prospective targeted CO2 stimulus and BOLD MRI	it is safe, well tolerated and technicallly feasible

## Sheet: Population
Article number	Pathology	Number of scans rejected fro the analysis	Sample size patients/group 1	Mean age patients/ group 1	Age range patients/ group 1	Gender (F: female, M: male) patients/ group 1	Sample size controls/ group 2	Mean age controls/ group 2	Age range controls/ group 2	Gender controls/ group 2	Tolerability
1	Healthy	None	28	28.6	[20 35]	18 F, 10 M	N/A	N/A	N/A	N/A	Not reported
2	Healthy	2 incomplete datasets, 2 with poor data quality	23 enrolled. 19 analysed	20 for 19 subjects	Not reported	12 F, 7 M	N/A	N/A	N/A	N/A	Not reported
3	cerebral steno-occlusive diseases	None	16	31.1	[13 66]	13 F, 3 M	16 healthy controls	40.9	[22 63]	2 F, 14 M	Not reported
4	Healthy	None	7	Not reported	[21 38]	7 M	N/A	N/A	N/A	N/A	quite tolerable, low level of breathing discomfort. average rating of 2.1 across subjects to 7% CO2 breathing according to scale from Banzett 1996
5	Healthy	ACZ injection failed in 1/13 subject	13 enrolled. 4/13 received saline injection instead of ACZ	24	N/A	13 M	N/A	N/A	N/A	N/A	Not reported
6	Healthy	4/20 young datasets due to anxiety (2) and outlier detection analysis (2). 15/45 elderly datasets due to anxiety (5), MR-related technical problems (5), gas-related technical provblem(1), head-size (2), pre-processing (2)	20 young adults enrolled. 16 for analysis	28 for 16 adults	[24 33]	9 F, 7 M	45 elderly enrolled. 30 for analysis	66 for 30 adults	[60 76]	13 F, 17 M	7 subjects out of 65 did not finish due to anxiety in the MR scanner
7	Healthy	none	130. 25 in 20s. 19 in 30s. 20 in 40s. 20 in 50s. 18 in 60s. 19 in 70s. 9 in 80s	N/A	[20 90]	20s: 16 F, 9 M. 30s: 13 F, 6 M. 40s: 14 F, 6 M. 50s: 13 F, 7 M. 60s: 12 F, 6 M. 70s: 10 F, 9 M. 80s: 5 F, 4 M	none	N/A	N/A	N/A	Not reported
8	amnestic mild cognitive impairment (aMCI) and AD	none	15 with aMCI, 20 aith AD	aMCI: 71. AD: 76	Not reported	aMCI: 9 F, 6 M. AD: 10 F, 10 M	28 healthy controls	73	N/A	18 F, 10 M	subjects reported no discomfort during Mri and CO2 challenge
9	Healthy	1 that fell asleep	6	28	Not reported	2 F, 4 M	None	N/A	N/A	N/A	Not reported
10	Alzheimer	31/65 patients, 24/61 controls. Pre-CVR dropouts: 17. Drop-out during challenge testing: 16. Drop-out during session: 5. Technical issues: 17	65 enrolled. 34 for analysis	76.9	Not reported	19 F, 15 M	61 enrolled. 37 healthy controls for analysis	74.4	N/A	23 F, 14 M	significant discomfort: 10 AD, 6 controls
11	carotid stenosis or occlusion	None	8	60.1	[35 76]	6 F, 2 M	2 healthy controls	Not reported	Not reported	Not reported	Not reported
12	Healthy	None	8	30.1	Not reported	1 F, 7 M	none	N/A	N/A	N/A	Not reported
13	Parkinson	1/14 patients did not complete the scan due to untolerable setup during scanning. Data from 2/14 patients and 2/14 controls were excluded due to EtCO2 not being in the proper range	14 patients	65.1 for 14 patients	[54 75]	4 F, 10 M	14 healthy controls	64.6 for 14 patients	[58 71]	6 F, 9 M	1 did not finish.
14	cerebrovascular diseases	None	10 patients from database	Not reported	Not reported	Not reported	46 healthy controls for generation of atlas	Not reported	[20 70+]	16 F, 30 M	Not reported
15	cerebrovascular diseases	None	10 patients from database	46.7 for 10 patients	Not reported	4 F, 6 M	18 healthy controls from previous study	36.2 for 18 controls	Not reported	7 F, 11 M	Not reported
16	steno-occlusive disease	patients from ongoing study with 737 subjects who had their MR images screened before analysis. 27 controls from database	13 with bilateral Moyamoya and 7 with steno-occlusive disease underwent CVR before and after revascularisation	41.1	[18 78]	11 F, 9 M	27	Not reported	[19 71]	11 F, 16 M	Not reported
17	Healthy	16 for between-session repeatability were from another study included in the search: 1/16 excluded due to degraded data	10 for within-session. 16 for in-between session	27.4 for in-session. 24.7 for in-between session	N/A	within-session: 4 F, 6 M. in-between session: 8 F, 8 M	None	N/A	N/A	N/A	Not reported
18	Healthy	1/7 no detectable response to ACZ	7	Not reported	[26 33]	Not reported	None	N/A	N/A	N/A	Not reported
19	Moyamoya disease	None	8 patients. 10 sessions, 2 series per session: 160 scans	11.8	[6.3 16]	3 F, 5 M	None	N/A	N/A	N/A	Not reported
20	Healthy	none, data from other study in search	12 older adults	58	[55 71]	7 F, 5 M	12 younger adults	24	[19 27]	6 F, 6 M	Not reported
21	Healthy	None	41. 10/41 had a placebo and not ACZ. 1/41 had no injection and different sequence	44 for 41 adults	[23 82]	Not reported	none	N/A	N/A	N/A	Not reported
22	Steno-occlusive disease	7/27could not be tested with TCD because of insufficient bone window	27	66	[42 82]	11 F, 16 M	5	30	Not reported	2 F; 3 M	Not reported
23	Healthy male	1 female had an issue with a within-day repeat scan	10	Not reported	[25 42]	males	9 healthy females	Not reported	[21 38]	females	well tolerated
24	Healthy	data from previous studyz. 78 datasets from studies in the search	100 (43 at 1.5T, 57 at 3T)	47.52	Not reported	41 F, 59 M	none	N/A	N/A	N/A	no adverse effects (anxiety, headache, panic attack) reported
25	WMH	none	20 with moderate WMH, 12 with severe WMH, 10 CADASIL	74, 75 and 56	Not reported	moderate: 8 F, 12 M. severe: 6 F, 6 M. CADASIL: 6 F, 4 M	18	39	Not reported	8 F, 10 M	Not reported
26	postconcussion syndrome	5/32 datasets excluded from analysis: 1 for serious field inhomogeneities, 2 for mask leackage, 2 for equipment issues	15	17.3 for 15 patients	[12 22]	11 F, 4 M	17	18.3 for 17 controls	[13 25]	9 F, 8 M	1 subject reported light headedness and another transient increase in headache and diziness. if not well tolerated
27	Moyamoya disease	None	20 patients. 60 scans in total with the follow-ups	12.1	[6.2 18]	9 F, 11 M	none	N/A	N/A	N/A	Not reported
28	carotid artery occlusion	4/15 patients discarded due to anxiety (2) and claustrophobia (2) during challenge	15 enrolled. 11 analysed	65 for 15 patients	Not reported	1 F, 10 M	14 controls	66	Not reported	2 F, 12 M	4/15 patients did not tolerate the scan due to claustrophobia (2) and anxiety (2)
29	symptomatic internal carotid stenosis	1/17 excluded due to post-operative stroke	17	68.2	[42 81]	1 F, 16 M	none	N/A	N/A	N/A	well tolerated
30	Parkinson	None	13	64.5 for 13 patients	Not reported	13 M	13	66.3 for 13 controls	Not reported	2 F, 11 M	Not reported
31	healthy	1/7 older adults excluded due to motion	7 older adults	64	N/A	N/A	10 young adults	30	N/A	N/A	Not reported
32	healthy	none	6	N/A	[27 33]	2 F, 4 M	none	N/A	N/A	N/A	Not reported
33	MELAS	none	3 siblings	20	[17 22]	2 F, 1 M	4	20.2	[17 22]	3 F, 1 M	Not reported
34	Moyamoya	none	30. 15 with bilateral and 15 with unilateral	40	Not reported	18 F, 12 M	none	N/A	N/A	N/A	Not reported
35	Healthy	1/17 had only TCD CVR	17. 10/17 had also a CO2 challenge. 16/17 had BH	31.18	[22 48]	6 F; 11 M	none	N/A	N/A	N/A	Not reported
36	Healthy	none	8 adults, 16 scans	24	[21 33]	8 M	none	N/A	N/A	N/A	N/A
37	Carotid stenosis	1/16 patients did not comply to BH task and was excluded	16	68	[52 90]	3 F, 12 M	7	64.5	[51 85]	2 F, 5 M	Not reported
38	unilateral steno-occlusive ICA lesion	none	38: 20 stenosis, 18 occlusion	69 for stenosis, 55 for occlusion	Not reported	stenosis: 7 F, 13 M. occlusion: 5 F, 13 M	25 healthy controls	61.8	Not reported	13 F, 12 M	Not reported
39	Healthy. High altitude residents	none. 11/23 from database	12	22.4	Not reported	6 F, 6 M	11 sea-level residents	24.8	Not reported	6 F, 5 M	Not reported
40	CADASIL	62 original patients: 7 died before follow up, 17 did not participate to follow up due to severity of disease, hospital anxiety, lack of motivation. 38 participated to the follow-up study	25	42.2	Not reported	14 F, 11 M	13 non muation-carriers	36.7	Not reported	6 F, 7 M	Not reported
41	diagnosis of transient cererbral arteriopathy	45 screened for inclusion. 1/6 excluded due to resolution of artery stenosis	6 patients had CVR. 5 for analysis	11.6	[7 17]	1 F , 4 M	none	N/A	N/A	N/A	1 did not tolerated well without further details
42	glioma	none	12	43.5	[25 67]	5 F, 7 M	none	N/A	N/A	N/A	Not reported
43	WMH/leukoaraiosis	excluded dataset with large motion artefact	75	74	Not reported	35 F, 40 M	none	N/A	N/A	N/A	Not reported
44	Healthy	none	29: 8 for deleveloping the method (5 CVR scans for each), 21 elderly to test the feasibility of the method	development: 25.5. feasibility: 69.7	Not reported	development: 4 F, 4 M. feasibility: 14 F, 7 M	none	N/A	N/A	N/A	free breathing and 6s/breath most comfortable. 12s/breath a bit less. BH and CO2 less comfortable
45	freedivers	none	15	37.9	[20 64]	15 M	none	N/A	N/A	N/A	Not reported
46	internal carotid occlusion	none	16	56.3	Not reported	4 F, 12 M	16	56.5	Not reported	11 F, 5 M	Not reported
47	Healthy	None	6	27	[22 31]	1 F, 5 M	none	N/A	N/A	N/A	Not reported
48	Healthy	3/11 excluded due to: 1 motion, 1 inappropriate hypercapnia stimulus (non-compliance) and 1 technical problem	11 adults. 2 scans each	28	Not reported	11 M	none	N/A	N/A	N/A	Not reported
49	Healthy	none	15	25.7	[18 43]	9 F, 6 M	none	N/A	N/A	N/A	Not reported
50	Healthy	none	15 old	75	[62 86]	7 F, 8 M	15 young	27	[20 35]	10 F, 5 M	Not reported
51	obstructive sleep apnea	1/13 could not undergo the study due to claustrophobia	13 enrolled. 12	38 for 12 adults	[24 42]	13 M	10	33	[29 44]	10 M	10 subjects had swallowing and timing difficulties, therefore scans were redone
52	carotid stenosis	2/20 excluded due to motion, 3/20 had contraindication to ACZ or no written permission to use ACZ	20 enrolled. 15/20 had preoperative CVR	70	Not reported	4 F, 16 M	none	N/A	N/A	N/A	Not reported
53	concussion	none	10	21	Not reported	4 F, 6 M	10	20	Not reported	6 F, 4 M	Not reported
54	sport-related concussion	none	15	21	Not reported	3 F, 12 M	27	20	Not reported	3 F, 24 M	Not reported
55	moyamoya	none + 107/121 scans from previous studies (36 subjects)	7 patients for evaluation	evaluation: 39	Not reported	evaluation: 6F, 1M	5 for development of the method. 10 for feasibility testing/reproducibility from previous study. Each was scanned seven times. 26 for validation from previous study. Each was scanned twice	development: 35. feasibility: 28. testing: 28	Not reported	developement: 2F, 3M. feasibility: 4F, 6M. testing: 14F, 12M	Not reported
56	Healthy	none	16	37.8	[20 62]	6F, 10M	none	N/A	N/A	N/A	Not reported
57	history of minor stroke	2/15 controls did not have CVR scans (1 due to anxiety during pre-test, 1 due to claustrophobia when entering the scanner). 2/15 controls did not do follow-up due to leaving the area (1) and anxiety during first scan (1)	15	66.4 of 15 patients	[53 77]	20% F; 80% M	15 controls were scanned twice	33.8 fo 15 adults	[20 50]	27% F, 73% M	1 untolerable follow up due to anxiety. 1 untolerable patient scan due to claustrophobia
58	moyamoya	1/11 patient refused neuropsychological assessment	11 patients identified. 10 had CVR. 6 with dysexecutive cognitive syndrome. 4 without	40.4. DSC: 38	[29 73]. DSC: [31 44]	8F , 2M. DSC 5 F, 1 M	4 without DSC	44	[29 73]	3 F, 1 M	Not reported
59	Healthy	none	6	Not reported	20-30	2 F, 4 M	none	N/A	N/A	Not reported	N/A
60	diabetic hypertensives	none	20 diabetic hypertensive. 20 nondiabetic hypertensives	DHT: 69. HT: 69	Not reported	DHT: 13 F, 7 M. HT: 13 F, 7 M	12	69	Not reported	8 F, 4 M	Not reported
61	mild cognitive impairment	3/51 controls and 3/16 patients excluded for the creation of atlas due to noise and unusable data.1/51 controls excluded due to previous history of stroke	16 enrolled. 13 ahd CVR	Not reported	[61 83]	8F, 5M	51 enrolled. 47 had CVR	Not reported	[18 83]	24 F, 23 M	Not reported
62	cerebrovascular disease	all data from database	10	45.4	[23 72]	4 F, 6 M	38	41.6	[18 76]	25 F, 13 M	Not reported
63	carotid stenosis	none	14	73.5	[56 82]	14 M	none	N/A	N/A	N/A	BH well tolerated
64	Healthy, high altitude travel	1/7 subject excluded because medical reasons (non-CVR related) before the second and third scans	7 enrolled. Each had 3 scans. 6 for analysis	31.8 for 6 subjects	Not reported	1 F, 5 M	none	N/A	N/A	N/A	Not reported
65	Moyamoya	2/55 patients excluded due to incomplete data (1) and motion (1)	66 enrolled. 11 excluded due to prior revacularisation. 53 for analysis	45 fro 53 patients	Not reported	81% F, 19% M	10	29	Not reported	60% F; 40% M	N/A
66	Healthy	none	5	Not reported	Not reported	Not reported	none	N/A	N/A	N/A	Not reported
67	diffuse gliomas	none	12	50	[27 81]	4 F, 8 M	12	age matched	Not reported	sex matched	Not reported
68	Healthy	none	4	Not reported	[24 39]	4 M	none	N/A	N/A	N/A	Not reported
69	Moyamoya	1/17 patient due to suboptimal ETCO2 change, 1/17 due to claustrophobia, 1/17 due to implant that made big artefacts	17 enrolled. 14	38	[16 59]	13 F; 1 M	9	age matched	Not reported	Not reported	1 patient excluded due to claustrophobia
70	steno-occlusive disease	none	12	55.3	[35 80]	6 F, 6 M	none	N/A	N/A	N/A	Not reported
71	Healthy	3/19 did not have CO2 return to basleine during normal air block and were therefore excluded	19 enrolled. 16 for analysis	31.9 for 19 participants	Not reported	6 F, 13 M	none	N/A	N/A	N/A	Not reported
72	hypertension and diabete	2/20 patients and 1/23 control excluded for non-compliance	20 enrolled. 18 for analysis	71.8	Not reported	8 F, 10 M	23 enrolled. 22 hypertension only for analysis	73.4	Not reported	12 F, 10 M	Not reported
73	Healthy	none	34	16	[9 30]	17 F, 17 M	none	N/A	N/A	N/A	Not reported
74	Healthy	none	18	26.3	[18 36]	8 F, 10 M	none	N/A	N/A	N/A	Not reported
75	Healthy	3/10 excluded due to poor task performance or errors in collecting physiological data	10 participants. Each had 3 scans except 1 that had only 2 scans	36	[23 56]	3 F, 7 M	none	N/A	N/A	N/A	Not reported
76	Brain tumours	none	19	44.1	[25 78]	6 F, 13 M	none	N/A	N/A	N/A	Not reported
77	Helathy	none	10	Not reported	[18 35]	Not reported	none	N/A	N/A	N/A	all stimuli well tolerated
78	Healthy	1/9 the scan to be stopped at the end of carbogen but enough data was collected but data were outliers and therefore excluded	9	25	Not reported	2 F; 7 M	none	N/A	N/A	N/A	mild discomfort reported due to resistance to breathing produced by mask and filter.
79	Healthy	one/10 excluded due to high artefact in pCASL series	10	Not reported	[24 33]	2 F; 8 M	none	N/A	N/A	N/A	Not reported
80	Healthy	none	5	Not reported	[25 42]	5 M	none	N/A	N/A	N/A	Not reported
81	Healthy	none	4	34.3	[24 47]	4 M	none	N/A	N/A	N/A	Not reported
82	Healthy	none	4 subjects. 16 scans	27	Not reported	4 M	none	N/A	N/A	N/A	Not reported
83	Unilateral supratentorial infarcts with vs without crossed cerebellar diaschisis	2/20 patients excluded due to poor brain coverage	9 CCD. 9 non CCD	47.8. CCD: 50.4. non CCD: 45.2	CCD: [25 82]. non CCD: [25 69]	CCD: 6F, 3 M. non CCD: 5 F, 4 M	16 intracranial stenosis but no infarcts	55.3	N/A	10 F, 6 M	Not reported
84	Heathy/ previously diagnosed concussion	2/108 scans pre-processing failed in two follow ups sessions	21. 4 scans for each subject. Moreover 6/21 subjects had also 4 scans from previous season analysed in previous study. 108 scans in total, 84 new ones	15.9	[15 18]	21 F	none	N/A	N/A	N/A	Not reported
85	Healthy	None	16	Not reported	[20 24]	7 F, 9 M	none	N/A	N/A	N/A	Not reported
86	unilateral chronic steno-occlusive disease	None	18	48.22	[29 70]	14 F, 4 M	none	N/A	N/A	N/A	Not reported
87	symptomatic MCA stenosis	None	17	64	[35 83]	10 F, 7 M	None	N/A	N/A	N/A	Not reported
88	Healthy	None	30	47	[23 82]	Not reported	None	N/A	N/A	N/A	Not reported
89	Healthy	None	6	27	[23 31]	3 F, 3 M	None	N/A	N/A	N/A	well tolerated
90	hemodialysis	None	33	26.6	[18 35]	10 F, 23 M	27	25	[21 35]	9 F, 18 M	Not reported
91	cerebrovascular diseases	None	13	11.7	[1.4 22.2]	10 F, 3 M	none	N/A	N/A	N/A	Not reported
92	carotid occlusion	None	8	Not reported	Not reported	Not reported	None	Not reported	Not reported	Not reported	Not reported
93	patients with glioma	None	7	38.1	[25 54]	2 F, 5 M	control group from previous study used for regressor	N/A	N/A	N/A	easy to perform the task and no discomfort was complained
94	crossed cerebellar diaschisis steno-occlusive disease	dataset from previous study	25 steno-occlusive.10 CCD. 2/25 were qualified for inclusion twice -> 27 scans. 11 scans for CCD and	56 for 11 subjects with 1 subject counted twice	[33 81] with 1 subject counted twice	3F, 8 M with 1 subject counted twice	non CCD, 15	60 for 16 subjects with 1 participant counted twice	[33 81] with 1 subject counted twice	5 F, 11 M with 1 subject counted twice	Not reported
95	aneurysmal subarachnoid hemorrhage	None	5	49	[42 61]	2 F, 3 M	37 controls from database for CVR atlas	Not reported	Not reported	Not reported	Not reported
96	healthy with various levels of cardiorespiratory fitness	1/11 subjects due to difficulties breathing through nose	11. 10 for analysis	21 fro 11 subjects	[19 23]	11 M	none	N/A	N/A	N/A	Not reported
97	carotid stenosis or occlusion	2 patients did not perform the challenge. 2 volunteers excluded due to partial volume effect	10 enrolled. 8 for CVR	58 for 10 subjects	[52 62]	3 F, 5 M	11 not for CVR	42.6	[24 68]	Not reported	Not reported
98	internal carotid occlusive disease	4/15 patients excluded due to claustrophobia (2) or anxiety (2), 1/15 patient excluded due to motion artefacts	15 enrolled. 10 for the analysis	65 for 10 subjects	[52 73]	1 F, 9 M	10	67	[60 76]	2 F, 8 M	2 claustrophobia, 2 anxiety
99	obstructive sleep apnea	2/45 corrupt MRI data. 1/45 failure to transfer MRI data. 1/45 pressure setting wrong	49 enrolled. 45 scanned. 41 for analysis. 21 subtherapeutic patients. 20 therapeutic patients	For 41 subjects. subtherapeutic: 56.2. therapeutic: 57.6	Not reported	subtherapeutic: 1 F, 20 M. therapeutic: 4 F, 16 M	none	N/A	N/A	N/A	Not reported
100	Healthy	20/170 excluded due to high motion: 19 related to CVR scans and 2 related to RS scans (2 of which from same subject)	170 enrolled. 150 analysed	51 for 170 subjects	Not reported	105 F; 65 M	none	N/A	N/A	N/A	Not reported
101	cerebrovascular diseases	none	10	55.8	[42 72]	3 F; 7 M	17	31.1	[22 43]	Not reported	Not reported
102	obstructive sleep apnea	16/46 did not complete protocol due to intolerance of challenge (4 subjects), high motion (2 subjects) and failure to attend study (10 subjects)	24	45.9	N/A	4 F, 16 M. missing 4 subjects	6 without obstructive sleep apnea	42.8	N/A	6 M	4 did not tolerate cahllenge during the testing
103	stroke and moyamoya	data from larger study	20 stroke patients. 6/20 had a second scan. 5 moyamoya patients	stroke: 56.3. moyamoya: 32.4	stroke: [39 76]. moyamoya: [18 38]	stroke: 7 F, 13 M. moyamoya: 4 F, 1 M	none	N/A	N/A	N/A	Not reported
104	Healthy	1/10 excluded for analysis due to motion artefacts	10 enrolled. 9 for analysis	30 for 10 subjects	Not reported	3 F, 7 M	none	N/A	N/A	N/A	tolerable. little discomfort beyond mild hyperventilation during the fnal minute of the respiratory paradigm
105	unilateral hemispheric hemodynamic impairment	data from other study	5	Not reported	Not reported	Not reported	none	N/A	N/A	N/A	Not reported
106	AD	9/34 scans excluded from analysis due to motion or incomplete datasets	17	70.5	Not reported	4 F, 13 M	17	68.7	Not reported	10 F, 7 M	Not reported
107	Healthy	1/10 excluded because did not perform the task correctly	10 enrolled. 9 for analysis	22.9	Not reported	5 F, 5 M	none	N/A	N/A	N/A	no major difficulties reported
108	Healthy	None	17 enrolled. 2 for CVR	39 for 2 subjects	[32 46]	2 M	none	N/A	N/A	N/A	Not reported
109	late-life depression	3/21 do not have CVR data available	21. 10 remitters (decrease in disease severity) and 11 non remitters	For 21 subjects: remitters: 69.1. non-remitters: 67.1	>60	remitters: 63.6% F, 36.4% M. non-remitters: 60% F, 40% M	none	N/A	N/A	N/A	Not reported
110	Healthy	1/9 excluded due to ETCO2 drifted more than the sinusoid amplitude	9 enrolled. 8 for analysis	28 for 9 subjects	[20 47]	none	N/A	N/A	N/A	N/A	Not reported
111	unilateral carotid stenosis	none	17	74.2	[56 83]	17 M	none	N/A	N/A	N/A	Not reported
112	Moyamoya	none	20	40.2	[16 67]	18 F, 2 M	none	N/A	N/A	N/A	Not reported
113	stroke	from ongoing study	22	59	[44 75]	8 F, 14 M	22	22	[18 27]	11 F; 11 M	Not reported
114	cerebrovascular diseases	11 patients from database	11. 10 had 2 CVR scans. 1 had 5 CVR scans	Not reported	Not reported	11 M	15. All had 2 CVR scans	36.7	Not reported	15 M	Not reported
115	obese bariatic surgery candidates	1/35 scans (from 1 patient) excluded due to malfunction of equipement	6. All had 3 scans. One last follow up scan was not included in analysis due to technical issue	52	Not reported	5 F, 1 M	10 normal weight same age. 7 young cnotrols	old: 48. young: 24	Not reported	old: 8 F; 2 M. young: 2 F, 5 M	100% completion rate. CVR very well tolerated by patients before and after surgery
116	Healthy	subjects with 40mmHg baseline from database. none of others were discarded	10 scanned ad baseline 40mmHg, 10 scanned at individual baseline	40 baseline: 33.2. individual baseline: 35.1	N/A	40 baseline: 7 F, 3 M. individual baseline: 6F, 4 M	none	N/A	N/A	N/A	Not reported
117	moyamoya	from database	39. all had 2 CVR scans	34.5	[15 67]	27 F, 12 M	none	N/A	N/A	N/A	Not reported
118	AD and amnestic mild cognitive impairment (MCI)	Out of 39 subjects, 3 drop outs before CVR scan, 3 inapropriate inhalation task, 1 motion artefacts, 2 smoking, 1 sleep apnea syndrome, 1 untreated hypothroidism	39 subjects enrolled (healthy group included). For analysis: 9 AD and 7 MCI	AD: 71.1. MCI: 64.1	Not reported	AD: 5 F; 4 M. MCI: 2 F, 5 M	for analysis: 11	65.4	Not reported	6 F, 5 M	well tolerated. inapropriate inhaltion and motion exclusion due to discomfort in head coil during breathing task
119	coronary artery disease	data from previous study. 12/34 patients did not do CVR. 8/21 patients did not do CVR. 1/34 patients excluded from analysis because accelerated breathing during hypercapnia	34	58 for 34 patients	Not reported	10 F; 24 M	21	59 fro 21 subjects	Not reported	10 F, 11 M	Not reported
120	obstructive sleep apnea	1/11 patients and 3/16 controls excluded from ASL analysis due to motion artefacts and discomfort (no further details). 1/11 controls excluded from BOLD analysis due to discomfort using the mouthpiece. 1/16 controls excluded from BOLD analysis due to non-compliance. 1/16 excluded from BOLD analysis due to discomfort in headcoil. 1/11 patients excluded from BOLD analysis due to discomfort in headc…	11 enrolled. Each had 4 scans	56	[46 63]	2 F, 9 M	16	54	[49 65.5]	7 F, 9M	4 removed from ASL, 3 from BH BOLD due to discomfort (headcoil (2), no details (4), mouthpiece (1)).
121	intracranial arterial stenosis	2/22 excluded due to incomplete protocol: discomfort with facemask in headcoil (1), inappropriate hypercapnic stimulus (1)	22 enrolled. 20 for analysis divided into impaired and normal MCA CVR (10 patients in each group)	For 20 subjects; 61.1. normal CVR: 61.7. impaired CVR: 60.6	Not reported	7 F, 13 M. normal CVR: 4 F, 6 M. impaired CVR: 3 F, 7 M	none	N/A	N/A	N/A	1/22 excluded due to discomfort of facemask
122	carotid artery occlusion	none	23	67.5	Not reported	2 F, 21 M	none	N/A	N/A	N/A	well tolerated, no complications reported
123	WMH	patients with high motion excluded from the article	45	74	[50 90]	20 F, 25 M	none	N/A	N/A	N/A	Not reported
124	brain arteriovenous malformation	1/33 (patient) did not tolerate CO2	20	39.2	[14 62]	9 F, 11 M	12	37	[20 52]	6 F, 6 M	1 did not tolerate CO2
125	Healthy	none	14. 10 had a second scan	29.8	[20 50]	8 F, 6 M	none	N/A	N/A	N/A	Not reported
126	Healthy	none	7, each had 2 runs	39	[21 62]	7 M	none	N/A	N/A	N/A	Not reported
127	Healthy	46/385 excluded	385. 339 fro analysis	74.18	Not reported	243 F; 142 M	none	N/A	N/A	N/A	Not reported
128	obese with or without type 2 diabetes mellitus	1/69 did not tolerate MRI procedure, 6/69 high motion, 2/69 had insulin resistance despite being lean	For analysis: 24 obese with diabetes. 16 obese without diabetes	For analysis: diabetes: 51.83. non-diabetes: 50.69	[45 60]	diabetes: 9 F, 15 M. non-diabetes: 8 F, 8 M	20	53.27	[45 60]	14 F, 6 M	1/69 did not tolerate MRI procedure
129	steno-occusive disease of internal carotid artery	none	38. 20 with stenosis. 18 with occlusion	stenosis: 68. occlusion: 55	Not reported	stenosis: 7 F, 13 M. occlusion: 6 F, 12 M	none	N/A	N/A	N/A	Not reported
130	SVD	3/60 withdrew because of claustrophobia when wearing mask, 1/60 with high motion, 2/60 with no ETCO2 or BOLD change, 1/60 with hematoma	53	68	[52 88]	14 F, 39 M	none	N/A	N/A	N/A	3/60 untolerable due to claustrophobia
131	steno-occlusive disease	from database	11	48.5	[18 80]	6 F, 5 M	none	N/A	N/A	N/A	Not reported
132	Healthy	none	8. 5 had a second scan	Not reported	Not reported	3 F, 5 M	none	N/A	N/A	N/A	little or no discomfort, breathing rate increased in a few subjects during the last minutes of hypercapnia but described as tolerable
133	multiple sclerosis	3/36 patients excluded due to motion artefacts	36 enrolled. 33 fro analysis	39	Not reported	21 F, 12 M	22	41	Not reported	32 F, 9 M	Not reported
134	Healthy	from ongoing study	25	Not reported	Not reported	Not reported	none	N/A	N/A	N/A	Not reported
135	Traumatic brain injury	none	27	37.6	[20 55]	30% F, 70% M	15	38.1	[20 55]	21% F, 79% M	no adverse effect
136	old master athletes	3/29 excluded for analysis due to irregular breathing (1) and technical issue (2)	10 enrolled. 8 for analysis	74.5 for 10 subjects	Not reported	3 F; 7 M	10 old controls. 9 young controls enrolled, 8 for analysis	old: 75.4. young: 27 for 9 subjects	Not reported	old: 2 F, 8M. young: 4 F, 5 M	Not reported
137	sport related concussion	3/24 controls excluded due to excessie motion. 4 patients and 17 controls participated at another study	6	15.7	[15 17]	3 F, 3 M	24 for atlas generation	18.5	[13 25]	9 F, 15 M	1 reportd headache during assessment
138	steno-occlusive disease	6/32 excluded due to motion artefacts and inconsistent CO2 stimuli prior to study	26	38.7	[14 78]	17 F, 9 M	none	N/A	N/A	N/A	Not reported
139	Old	93 out of 314 did not do CVR. Data from another study	314 enrolled, 221 for analysis	73	[60 92]	41% F, 59% M	none	N/A	N/A	N/A	Not reported
140	steno-occlusive disease	13/38 subjects excluded due to motion	38 enrolled. Each had 2 scans. 25 subjects and 50 scans for analysis	41.2 fro 25 subjects	[13 76]	15 F, 10 M	none	N/A	N/A	N/A	Not reported
141	Heathy	none	13	29	[20 47]	7 F, 6 M	none	N/A	N/A	N/A	minimal discomfort, only complaint is inceased breathing resistance during the high CO2 state
142	Healthy	1/19 excluded due to CBF outliers values	19	25	[21 28]	19 M	none	N/A	N/A	N/A	Not reported
143	steno-occlusive disease	data from ongoing study	41	68	Not reported	16 F, 25 M	12	N/A	N/A	N/A	Not reported
144	moyamoya	healthy data from previosu study	4	20	[18 21]	3 F, 1 M	4	Not reported	Not reported	Not reported	Not reported
145	moyamoya and stenosis	none	10 with moyamoya and 3 with stenosis. 3 had a second scan	13.9	[10 17]	5 F, 8 M	none	N/A	N/A	N/A	tolerable
146	steno-occlusive disease	from database	20	61.6	[25 85]	3 F, 17 M	46	Not reported	[20 70+]	16 F; 30 M	Not reported
147	Healthy	none	6	29	Not reported	6 M	none	N/A	N/A	N/A	Not reported
148	stroke	none	46. 24 were scanned at first session, 42 at second session	61.2	[26 79]	16 F, 30 M	26. 17 had a second scan	56.5	[5 28]	17 F, 9 M	Not reported
149	Healthy	6 out of 28 subjects excluded due to inappropriate task performance	28	69	[56 83]	11 F, 17 M	none	N/A	N/A	N/A	Not reported
150	Helathy	none	8. each had 2 scans	21	[18 26]	8 M	none	N/A	N/A	N/A	Not reported
151	obstructive sleep apnea	3/64 excluded due to claustrophobia, 1/64 could not fit in the scanner. 7/63 failed to complete the BOLD scan and were excluded from teh BOLD analysis	64 subjects enrolled (patients+controls). Each had 2 scans. For analysis: 37	49.6 for 37 patietns	Not reported	14 F, 23 M	23	48.1	Not reported	10 F , 13 M	3/64 had claustrophobia. 7 out of 60 failed the BOLD scan
152	Healthy	none	3	Not reported	Not reported	1 F; 2 M	none	N/A	N/A	N/A	minimal discomfort, well tolerated
153	Not reported	none	1	Not reported	Not reported	Not reported	none	N/A	N/A	N/A	Not reported
154	sickle cell disease	retrospective study	62	14.6	[10 18]	32 F, 30 M	34	15	[10 18]	17 F, 17 M	Not reported
155	Traumatic brain injury	from database	23	31	Not reported	9 F; 14 M	27	32.2	Not reported	7 F, 20 M	Not reported
156	athletes with history of sport-related concussion	none	32	19	Not reported	Not reported	31	19	Not reported	Not reported	Not reported
157	Moyamoya	none	9	42.9	[30 60]	7 F, 2 M	7	29.4	[22 36]	3 F; 4 M	Not reported
158	Healthy	4/48 excluded for non-compliance during BH task, 4/48 for excessive motion, 1/48 for artefact in fMRI image	48 enrolled. 39 for analysis	16.3 for 39 subejcts	[13 19]	20 F; 19 M	none	N/A	N/A	N/A	Not reported
159	Healthy caffeine consumers	1/16 excluded due to irregular breathing pattern	16 enrolled. 15 for analysis	24.7 for 16 subjects	Not reported	10 F, 6 M	none	N/A	N/A	N/A	Not reported
160	vertebrobasilar steno-occlusive disease	none	8	62	[57 71]	2 F, 6 M	none	N/A	N/A	N/A	Not reported
161	moyamoya	none	16	27	[7 67]	9 F, 7 M	none	N/A	N/A	N/A	Not reported
162	Healthy	none	20. 8 had 2 scans	29	[19 49]	9 F, 11 M	none	N/A	N/A	N/A	no discomfort. higher breathing resistance with 4min paradigm compared to 1min (15/20 subjects reported this)
163	Healthy	none	10. each had 6 scans	29	N/A	6 F, 4 M	none	N/A	N/A	N/A	Not reported
164	sport-related concussion	10/55 excluded due to excessive motion, 3/55 for poor ETCO2 quality	15	16.3	[14 20]	6 F, 9 M	27	17.6	[13 21]	14 F, 13 M	3/55 subjects had headache and fatigue
165	internal carotid occlusion	none	12	61.3	N/A	1 F, 11 M	none	N/A	N/A	N/A	Not reported
166	Helathy	study 3 from previous study. none	study 1: 14. study2: 10. study 3: 8	study 1: 26. study 2: 27. study 3: 29	Not reported	study 1: 5 F, 9 M. study 2: 5 F, 5 M. study 3: 2 F, 6 M	none	N/A	N/A	N/A	Not reported
167	Moyamoya	none	25 enrolled. 23 for CVR	42 for 25 subjects	Not reported	20 F, 5 M	11	46	N/A	N/A	Not reported
168	Healthy	none	12	median: 58	[57 59]	10 F, 2 M	none	N/A	N/A	N/A	Not reported
169	Healthy	none	20	23.6	Not reported	11 F, 9 M	none	N/A	N/A	N/A	no discomfort reported
170	Healthy	2/10 subjects excluded due to motion artefacts	10. each had 2 scans	Not reported	[22 30]	5 F, 5 M	none	N/A	N/A	N/A	none found it uncomfortable
171	Helathy	3/16 subjects excluded due to motion	16. each had 2 scans	26.5	Not reported	9 F, 7 M	none	N/A	N/A	N/A	Not reported
172	steno-occlusive disease	4/32 bipasses excluded due to motion	25. each had at least 2 scans. 7 had a third one	39.6	Not reported	16 F, 9 m	none	N/A	N/A	N/A	Not reported
173	Healthy	1/10 excluded due to motion	10	Not reported	[19 21]	5 F, 5 M	none	N/A	N/A	N/A	no discomfort reported
174	small vessel disease	2/13 excluded due to low mental state score	30. 28 for analysis	76.4 for 30 subjects	Not reported	15 F, 13 M	none	N/A	N/A	N/A	Not reported
175	Healthy	none	10	28	Not reported	10 M	none	N/A	N/A	N/A	Not reported
176	MS	2/46 excluded due to lack of ETCO2 increase.	32 enrolled. 30 for analysis: 20 cognitively normal. 10 cognitively impaired	For 30 subjects: normal: 47.2. slow: 49.9	Not reported	normal: 60% F, 40% M. slow: 90% F, 10% M	14	42.21	N/A	85.7% F, 14.3% M	Not reported
177	AD	1/18 e3 excluded due to incidental finding	18 e2-carriers. 18 e3 carriers enrolled, 17 for analysis. 18 e4 carriers	e2: 24.11. e3: 24.11. e4: 23.88	Not reported	e2: 11F, 7 M. e3: 9 F, 8 M. e4: 10 F, 8 M	none	N/A	N/A	N/A	Not reported
178	internal carotid artery stenosis	none. substudy from ongoing study (same as Ziyeh, BOLD of cerebral CO2 reactivty...)	24	73.1	Not reported	7 F, 17 M	none	N/A	N/A	N/A	Not reported
179	intracranial arterial stenosis	2/17 excluded due to discomfort with mask, 1/17 due to inappropriate ETCO2 paradigm, 2/17 due to motion	17enrolled. 12 fro analysis	64.6 for 12 subjects	[28 85]	2 F, 10 M	none	N/A	N/A	N/A	2/17 excluded due to discomfort with mask
180	steno-occlusive disease	from database	48	62.1	[24 91]	17 F, 31 M	41	N/A	N/A	N/A	Not reported
181	AD and vascular dementia (VaD)	none	26 AD. 23 VaD	AD: 70.5. VaD: 68.7	Not reported	AD: 11 F, 15 M. VaD: 10 F, 13 M	none	N/A	N/A	N/A	Not reported
182	Healthy	5/59 excluded due to motion	59 enrolled: 30 young. 29 old.	For 59 subjects: young: 30.03. old: 65	young: [21 44]. old: [55 75]	young: 12 F, 18 M. old: 18 F; 11 M	none	N/A	n/A	N/A	Not reported
183	Healthy	1/7 excluded due to discomfort that could impact data quality	7	Not reported	Not reported	7 M	none	N/A	N/A	N/A	one subject erported discomfort but other well tolerated
184	patients fully recovered from stroke	subjects with inaproppriate task performance were previously removed from paper	8	52.5	[34 72 ]	4 F, 4 M	8	57.8	Not reported	3 F, 5 M	Not reported
185	Healthy	2/8 old and 1/7 young excluded due to motion	7 young. 8 old	young: 27. old: 65	young: [22 31]. old: [54 82]	young: 4 F, 3 M. old: 4 F, 4 M	none	N/A	N/A	N/a	Not reported
186	steno-occlusive disease	none	27 asymptomatic patients with ICA stenosis, 9 asymptomatic patients with ICA occlusion, 23 symptomatic patients with ICA stenosis, 29 symptomatic patients with ICA occlusion	asym stenosis: 66. asym occlusion: 62. sym stenosis: 69. sym occlusion: 56	Not reported	asym stenosis: 8 F, 19 M. asym occlusion: 3 F, 6 M. sym stenosis: 23 M. sym occlusion: 8 F, 21 M	29	62	Not reported	16 F, 13 M	Not reported
187	moyamoya	3/15 excluded du to issues in co-registration	15 enrolled. 12 for analysis	46	[28 68]	10 F, 2 M	none	N/A	N/A	N/A	Not reported
188	Healthy	none	12	32	Not reported	5 F, 7 M	none	N/A	N/A	n/A	Not reported
189	Healthy	none	11, each had 4 scans	26.5	[18 40]	6 F, 5 M	none	N/A	N/A	N/A	Not reported
190	Healthy	none	10, each had 4 scans	16.1	Not reported	5 F; 5 M	none	N/A	n/A	N/A	Not reported
191	Healthy	none	9. each had 2 scans	22.9	Not reported	5 F ,4 M	none	N/A	N/A	N/A	no major difficuties reported
192	sport-related concussion	2/26 excluded due to anxiety. 1/26 excluded due to motion	26 enrolled. For 23 subjects: 14 with previous concussion. 9 without	21 for subjects with previous concussion. 20 for subjects without	Not reported	Not reported	none	N/A	N/A	N/A	2/26 had anxiety
193	bipoler disorder	4/80 excluded for non-compliance, 1/80 for artefacts, 1/80 for excercise prior to CVR, 8/80 for motion. 16/80 to match sample size of patient group	25	17.22	Not reported	10 F, 15 M	25	16.82	Not reported	10 F, 15 M	Not reported
194	Healhty subjects for leukoaraiosis research	1/10 ASL excluded due to motion	18 by BOLD. 10 by ASL	Not reported	BOLD: [22 42]. ASL: [29 40]	BOLD: 8 F, 10 M. ASL: 1 F, 9 M	none	N/A	N/A	N/A	Not reported
195	cerebral proliferative angiopathy	none. controls from database	4	Not reported	[11 23]	2 F, 2 M	12 healthy. 10 arteriovenous malformation	healthy: 37. others: 38	healthy: [20 52]. others: [21 53]	healthy: 6 F, 6 M. others: 4 F,6 M	Not reported
196	Healthy	1/10 subjects excluded due to motion	10 enrolled. Each had 3 scans. 9 subjects (27 scans) for analysis	23.44 for 9 subjects	[21 29]	6 F, 3 M	none	N/A	N/A	N/A	Not reported
197	Healthy	none	5. each had 3 scans	30	Not reported	3 F, 2 M	none	N/A	N/A	N/A	Not reported
198	AD	1/33 excluded due to study drop out, 1/33 due to poor acquisition data quality, 1/33 due to artefacts	For analysis: 6 AD, 11 mild cognitive impaired	AD: 70.5. MCI: 73.1	Not reported	AD: 2 F, 4 M. MCI: 4 F, 7 M	13	63.9	Not reported	4 F, 9 M	Not reported
199	steno-occlusive disease	none. From database	16	60	[44 80]	4 F, 12 M	10	59	Not reported	4 F, 6 M	Not reported
200	Type 2 diabetes mellitus	2/25 patients and 2/25 controls due to incomplete datasets. 3/25 patients and 3/25 controls due to motion	25 enrolled. 20 for analysis	for 25 subjects: 54.3	Not reported	10 F, 15 M	25 enrolled. 20 for analysis.	For 25 subjects: 54.5	Not reported	14 F, 11 M	Not reported
201	late-onset epilepsy	4/35 withdrew due to intolerance to set up with gas in scanner. 3/16 patients had inadequate ETCO2. 1/15 controls had technical issue	18 enrolled. 16 for general analysis. 13 for CVR	67.6 fro 16 subjects	Not reported	44% F, 56% M	17 enrolled. 15 for general analysis. 14 for CVR analysis	65.1 for 15 subjects	Not reported	40 % F; 60% M	4/35 withdrew due to intolerance to set up with gas in scanner
202	chronic occlusive cerebrovascular disease	none	8	68	[56 82]	4 F, 4 M	4	32	[28 35]	4 M	Not reported
203	Healthy	13/51 excluded due to noise and unusable data such as motion or no hyperventilation (non-compliance). 8/51 re-added for TFA analysis	38 for CVR atlas. 46 for TFA (38 + 8)	Not reported	CVR atlas. 11 between [18 28]. 11 between [29 38]. 8 between [39 54]. 8 between [55 76]. TFA. 13 between [18 28]. 11 between [29 38]. 11 between 39 54]. 11 between [55 76]	CVR atlas. 18 F, 20 M. TFA. 22 F, 24 M	none	N/A	N/A	N/A	Not reported
204	Healthy	data from 4 different studies	11 from study 1. 10 from study 2. 25 from study 3. 207 from study 4	study 1: 24.1. study 2: 28. study 3: 68.8. study 4: 50.9	Not reported	study 1: 4 F, 7 M. study 2: 7 F, 3 M. study 3: 17 F, 8 M. study 4: 125 F; 82 M	none	N/A	N/A	N/A	Not reported
205	Healthy	1/18 exculded due to being an outlier. 2/18 excluded due to motion	18	26.7	[18 32]	8 F, 10 M	none	N/A	N/A	N/A	Not reported
206	Healthy	data from previous study ( Bhogal 2015). 7/65 excluded due to anxiety, 8/65 due to technical problems, 3/65 poor data quality, 1/65 had unhealthy brain	65 enrolled. 46 for analysis: 16 young. 30 old	For analysis: young: 28. old: 66	young: [24 33]. old: [60 78]	young: 9 F, 7 M. old: 13 F, 17 M	none	N/A	n/A	N/A	7/65 had anxiety
207	Healthy	none	5	25	[23 29]	5 M	none	N/A	N/A	N/A	Not reported
208	Healthy	none	12. each had 3 scans	29	Not reported	3 F, 9 M	none	N/A	N/A	N/A	Not reported
209	moyamoya	from database	10	Not reported	Not reported	Not reported	2	N/A	N/A	N/A	Not reported
210	Healthy	none	6	30	[28 34]	6 M	none	N/A	N/A	N/A	Not reported
211	Healthy	1/12 excluded due to MRI system error	12. each had 2 scans	Not reported	[23 36]	2 F; 10 M	none	N/a	N/A	N/A	Not reported
212	Healthy	none	20. each had 4 scans	24.2	Not reported	12 M	none	N/A	N/A	N/A	well tolerated
213	Healthy	1/6 due to turtous ICA configuration and potential misplacement of ICA slice	6	Not reported	[24 28]	4 F, 2 M	none	N/A	N/A	N/A	Not reported
214	intra or extracranial stenosis	6/21 patients excluded due to motion	21	62	[35 79]	9 F, 12 M	12	30	[28 35]	6 F, 6 M	Not reported
215	HIV	none	10	56.7	[42 76]	10 F	7	55.6	[42 76]	7 F	Not reported
216	internal carotid stenosis	dataset from database	1	57	N/A	1M	none	N/A	N/A	N/A	Not reported
217	Healthy	none	17. each had 2 scans	32	[23 47]	Not reported	none	N/A	N/A	N/A	no adverse events reported. all completed protocol
218	ICA stenosis	none	21	68.6	Not reported	7 F, 14 M	18	68.4	Not reported	6 F, 12 M	Not reported
219	intracranial stenosis	1/21 patients excluded due to tumour	20 from another study	Not reported	Not reported	Not reported	8	32.8	Not reported	3 F, 5 M	Not reported
220	Healthy	none	80 enrolled. Only had CVR	31	N/A	1 F	none	N/A	N/A	N/A	Not reported
221	Healthy	5/32 excluded due to motion	10. each had 3 challenges. 2 challenges were repeated due to motion	26	Not reported	5 F, 5 M	none	N/A	N/A	N/A	Not reported
222	WMH	4/29 excluded due to motion	vascular risk factor 1: 10. VRF >= 2: 7	VRF 1: 72.4. VRF 2: 71.5	Not reported	VRF 1: 5 F, 5 M. VRF 2: 3 F, 4 M	VRF 0: 8	73.4	Not reported	4 F, 4 M	Not reported
223	ICA stenosis	none	10	68	Not reported	4 F, 6 M	5 young, 5 old	young: 27. old: 63	Not reported	Not reported	Not reported
224	Healthy	none	14	25	[19 31]	5 F, 9 M	none	N/A	N/A	N/A	comfortably achieved by all subjects
225	chronic large MCA terrtory infarcts/ stroke	none. Each participants had 2 challenges	39	64.5	Not reported	20 F, 19 M	48	67.8	Not reported	27 F, 21 M	Not reported
226	Healthy	none	8	31	Not reported	3 F, 5 M	none	N/A	N/A	N/A	Not reported
227	mild traumatic brain injury	none	25. 19 patients had a second scan	42.7	Not reported	7 F, 18 M	18	38.7	Not reported	7 F; 11 M	Not reported
228	sickle cell disease	none	28. 23 without treatment, 5 with treatment. 5 with treatment had second scan	no treatment: 14. treatment: 12.8	Not reported	no treatment:17 F, 6 M. treatment: 3 F, 2 M	22	14.9	Not reported	10 F, 12 M	Not reported
229	coronary artery risk developmenet	from another study	536	50.4	Not reported	52.2% F; 47.8% M	none	N/A	N/A	N/A	Not reported
230	intracranial stenosis	none	92. 33 of 92 had follow-up scans. 57 patients had one BOLD and one ASL scan	51.2 for BOLD/ASL CVR comparison. 51.7 for lateralising CVR	Not reported	BOLD/ASL CVR comparison: 35 F; 22 M. lateralising CVR: 38 F, 22 M	10	33.1	Not reported	5 F, 5 M	2/192 experienced claustrophobia
231	Healthy	1/20 older excluded due to motion artefacts	20 old. 20 young	young: 25. old: 61	old: [50 67]. young: [21 31]	young: 10 F, 10 M. old: 9 F, 10 M	none	N/A	N/A	N/A	Not reported
232	steno-occlusive disease	none	19	49.9	[15 83]	6 F, 13 M	none	N/A	N/A	N/A	Not reported
233	cerebrovascular disorders	none	10	Not reported	Not reported	Not reported	20 but did not participate to the ACZ injection. Only to verify if baseline CBF and CBV in agreement with the PET literature values	N/A	N/A	N/A	Not reported
234	ICA stenosis	none	1	Not reported	Not reported	Not reported	3	Not reported	Not reported	Not reported	Not reported
235	cerebral steno-occlusive disease	from database. 70/434 excluded. 7 due to discomfort, 8 due to head motion, 2 due to non-compliance, 7 due to technical difficulties, 28 for unknown conditions	294. 434 scans.	45.9	[9 88]	51.8% F, 48.2% M	none	N/A	N/A	N/A	28 excluded due to discomfort. 48 complaints: 28 for shortness of breath, 11 for anxiety or claustrophobia, 2 headache, 2 dizziness or light-headedness, 1 conjunctival erythema, 1 tremor, 1 paraesthsia, 1 hand weakness, 1 chest tightness

## Sheet: Stimulus
Article number	Breathing modulation (BH, hyperventilation)	Fixed inhaled CO2	Injection of acetazolamide	Dynamic EtCO2 forcing	Rebreathing	Prospective EtCO2 targeting	Resting-state fMRI	Hypercapnia/ hypocapnia/vasodilation	Hyperoxia/ hypoxia	Hypercarbia	Concomitant CO2/O2	Concomitant CO2 air/carbogen
1		5:21:74% CO2:O2:N2						1
2						1		1	1 used for delay correction
3						1		1
4		7:21:72% CO2:O2:N2 for hypercapnia (CVR computed from this); 100% O2 for hyperoxia; 7:93% CO2:O2 for simultaneous hyperoxia-hypercapnia						1	1	1
5			1 g					1
6						1					1 (only CO2 used for CVR analysis)
7		5:21:74% CO2:O2:N2						1
8		7% CO2 mixed in synthetic air						1
9	BH							1
10		5:21:74% CO2:O2:N2 and 50:50% O2:N2 (only enriched air used for CVR)						1	1		1
11						1		1 (hyper and hypo)
12			1 g					1
13				1				1
14						1		1
15						1		hyper and hypo
16						1		1
17		5:21:74% CO2:O2:N2 and 50:50% O2:N2									1. alternating hyperoxia and hypercapnia with CO2 enriched air
18			1 g					1
19	BH							1
20	BH						1	1
21			15 mg/kg					1
22		7:21:73% CO2:O2:N2. For controls: 3,5,7% CO2 air						1
23					1						carbogen/O2
24		7:93% CO2:O2 or 7:21:72% CO2:O2:N2						1 for 23 patients		1 for 77 patients
25						1		1
26						1		1
27	BH							1
28						1					concomitant hypercapnia/hyperoxia
29				1				1
30		5:21:74% CO2:O2:N2						1
31		5% CO2 mixed with room air						1
32	BH							1
33						1		1
34			1 g					1
35	BH			1				1
36					1			1
37	BH							1
38			14 mg/kg, max 1.2 g					1
39	deep paced breathing							1
40			14mg/kg					1
41						1		1
42	BH							1
43						1		1
44	8 patients had BH and 29 had breath modulation	29 had this with 5:21:74% CO2:O2:N2					8 patients	1
45	BH							1
46			14 mg/kg					1
47	hyperventilation							hypocapnia
48		7:21:72% CO2:O2:N2						1
49						1		shyper and hypocapnia due to sinusoid modulation
50		5:21:74% CO2:O2:N2						1
51	BH and swallowing							1
52			1 g					1
53						1		1
54						1		1	1 not to compute CVR
55		study 3: 5:21:74% CO2:O2:N2. study 4: 5:21:74% CO2:O2:N2 for hypercapnia, 5:95% CO2:O2 for carbogen, 95:5% O2:N2 for hyperoxia					study 1 and 2: 1 for RS challenge	study 3: 1			study 4: 1
56		5:21:74% CO2:O2:N2						1
57		6:21:73% or 4:21:76%						1
58			15mg/kg					1
59	BH							1
60			500mg					1
61						1		hypercapnia and hypocapnia
62						1		hypercapnia and hypocapnia
63	BH							1
64				1				hypocapnia and hypercapnoa
65		5:95% CO2:O2								1
66	BH							1
67						1		1
68		4% CO2						1
69		5:95% CO2:O2								1
70		5:95% CO2:O2								1
71		5:21:74% CO2:O2:N2 and 50:50% O2:N2									1
72	BH							1
73						1		1
74						1		sinusoid modulations
75	cued deep breathing							1
76	BH							1
77	1 BH, 1 BH combined with hyperventilation	5:21:74% CO2:O2:N2				1		4 hypercapnia, HV also hypocapnia
78		5:21:74% CO2:O2:N2 and 5:95% CO2:O2										1
79						1		1
80					1			Hypercapnia and hypocapnia
81						1					1
82		7:21:72% CO2:O2:N2						1
83		5:95% CO2:O2								1
84	BH							1
85		5:25:70% CO2:O2:N2								1
86			1 g					1
87			1g					1
88			15mg/kg					1
89						1		hypercapnia and hypocapnia
90							1
91			mean 0.6 g					1
92			1 g					1
93	BH							1
94						1		1
95						1		1
96	BH, paced breathing							1
97			1 g					1
98						1					1
99		99.5% O2, 5:95% CO2:O2							1	1
100		5:21:74% CO2:O2:N2						1
101	BH		6 out of 17 volunteers had also 1 g injection					1
102						1		1
103							1
104						1		hypo and hypercapnia
105	BH							1
106		5:21:74% CO2:O2:N2						1
107	BH							1
108	1 BH and 1 hyperventilation							hypo and hypercapnia
109		5:21:74% CO2:O2:N2						1
110						1		hypo and hypercapnia due to sinusoid paradigm
111	BH							1
112	BH							1
113	BH							1
114						1		1
115		5:21:74% CO2:O2:N2						1
116						1		1
117						1		1
118		7:93% CO2:O2								1
119		6:21:73% O2:O2:N2						1
120	BH	5:20:75% CO2:O2:N2						1
121		8:21:72% CO2:O2:N2						1
122		10% CO2						1
123						1		1
124						1		1
125	BH							1
126		4 and 6% CO2 in air. 4 and 6% CO2 carbogen and 100% O2						1	1	1
127		7:21:72% CO2:O2:N2						1
128					1			1
129			14mg/kg					1
130		6:21:73% CO2:O2:N2						1
131						1		1
132						1		ramp: hyper and hypocapnia. block: hypercapnia
133		8% CO2 air						1
134						1		1
135		5:21:74% CO2:O2:N2						1
136		5:21:74% CO2:O2:N2						1
137						1		1
138						1		hyper and hypocapnia for ramp. hypecapnnia for blocks
139		5:95% CO2:O2								1
140						1		1
141					1				1	1
142					1			hypercapnia	hypoixa
143						1		1
144						1		1
145						1		1
146						1		1
147		3:21:76%, 5:21:74% and 7:21:72% CO2:O2:N2						1
148	BH							1
149	BH						1	1
150			14mg/kg					1
151	BH							1
152					1			hyper ad hypocapnia
153		5:21:74% CO2:O2:N2						1
154						1		1
155						1		1
156						1					1 concomitant hypercapnia/hyperoxia
157		5:21:74% CO2:O2:N2, 5:95% CO2:O2, 95:5% O2:N2						1 CO2 air only for controls	1 hyperoxia only for controls		1 concomitant CO2 air, carbogen and hyperoxia to compute CVR
158	BH							1
159		5:21:74% CO2:O2:N2 for hypercapnia, 50% O2 for hyperoxia, 100% O2 and 10:90% O2:N2 for transitions									1
160			16 mg/kg					1
161							1
162		5:21:74% CO2:O2:N2						1
163		5:21:74% CO2:O2:N2						1
164						1		1
165			1 g					1
166		study 1, 2 and 3: 5:21:74% CO2:O2:N2. study 2: 2:98% CO2:O2						1		1
167		5:95% CO2:O2								1
168		6:21:73% CO2:O2:N2
169				1				1
170	BH							1
171						1	1	hyper and hypocapnia due to sinusoid modulation
172						1		1
173						1		1
174	BH							1
175		5:20:75% CO2:O2:N2						1
176		5:95% CO2:O2								1
177		5:21:74% CO2:O2:N2, 100% O2									1
178		7:21:72% CO2:O2:N2						1
179		8:21:71% CO2:O2:N2						1
180						1		1
181		5:21:74% CO2:O2:N2						1
182		5:21:74% CO2:O2:N2						1
183	hyperventilation							hypocapnia
184	hyperventilation							hypocapnia
185	BH							1
186			14 mg/kg					1
187		5:95% CO2:O2								1
188	BH							1
189						1		1
190						1		1
191	paced breathing							hypocapnia
192		N/A but maybe this one						1	1 not used to compute CVR
193	BH							1
194					1 for BOLD	1 for ASL		hypercapnia for ASL. hypercapnia and hypocapnia for BOLD
195						1		1
196	BH							1
197		5:21:74%, 0:95:5%, 5:95:0% CO2:O2:N2									concomitant CO2 air, carbogen and hyperoxia
198						1		hypo and hypercapnia
199						1		1
200	BH							1
201				1				1
202			1 g					1
203						1		hyper and hypocapnia
204		5:21:74% CO2:O2:N2						1
205						1		hypo and hypercapnia due to sinusoid paradigm
206						1		1
207						1		hyper and hypocapnia
208		5:21:74%, 5:95:0%, 0:95:5% CO2:O2:N2						1		1	concomitant hypercarbia/hyperoxia
209						1		1
210			1 g					1
211	BH and paced breathing	4:21:75% CO2:O2:N2						hyper with BH and hypo with paced breathing
212				1				1
213						1			1 for ASL MRI. Not used to measure CVR		1 concomitant hypercapnia/hyperoxia fro PC MRI
214		5:95% CO2:O2								1
215			1 g					1
216						1		hyper and hypocapnia for ramp. hypercapia for block
217						1		1
218			14 mg/kg					1
219		5:95% CO2:O2								1
220		5:21:74% CO2:O2:N2						1
221						1		1
222						1		1
223	BH							1
224	BH							1
225	hyperventilation				1			hypercapnia for rebreathing and hypocapnia for hyperventilation
226						1					concomitant hyperoxia/hypercapnia
227						1		1
228						1		1
229	BH							1
230		5:95% CO2:O2 and 5:21:74% CO2:O2:N2 only for controls						1 only for controls		1
231		4:21:75% and 6:21:73% CO2:O2:N2						1
232					1	1 for 6 patients		1
233			1 g					1
234			1 g					1
235						1		1

## Sheet: Stimulus range
Article number	Measure of EtCO2	Baseline [mmHg]	Range of EtCO2 [mmHg]	EtO2 [mmHg]
1	Yes, capnograph device (Capnogard)	room air	Not given	Not reported
2	Yes, RespirAct	individual: 37	Target: 10 mmHg above baseline during hypercapnia. Achieved: [37 45]. Constant at subject's baseline during hyperoxia	Target: constant at 110mmHg during hypercapnia. Achieved: [107 111]. Hyperoxia: 2min 110mmHg, 2min at 410 mmHg, 2min at 110mmHg
3	Yes, RespirAct	individual	Target: [30 55]. Studied [40,45] and [40,50] ranges	Target: constant at 100mmHg
4	Yes, nasal cannula (AirLifeTM Nasal Oxygen Cannula)	medical air: 40.2	[40.21-49.26] during hypercapnia. [40.11 36.9] during hyperoxia. [40.63 48.04] during hypercarbia	[117.54 543.37] during hyperoxia. [121.63 135.84] during hypercapnia. [116.92 421.18] during hypercarbia
5	No, ACZ
6	Yes, RespirAct	individual: 37	target: 10mmHg above individual baseline for hypercapnia. Achieved: [37 43.5] during hypercapnia	300mmHg during hyperoxia. Hypercapnia: [118 124.5]
7	Yes, capnogard	room air	Not reported	not reported
8	No
9	No
10	Yes, BIOPAC system	medical air: 35	~[35 45] for hypercapnia	~[100 300] for hyperoxia
11	Yes, RespirAct	individual	target: [-10 15] from individual baseline for ramp. Target for block: [40 50]	target: constant at 100mmHg
12	No
13	Yes, Powerlab	room air	> 1% from baseline	not specified
14	Yes, RespirAct	target: 40 mmHg	target: [40 50] mmHg	target: constant at 100mmHg
15	Yes, RespirAct	individual	block target: 10 above baseline. Ramp target: [-10 15] around baseline	Not reported
16	Yes,RespirAct	target: 40 mmhg	target: [40 50] mmHg	target: constant at 110 mmhg
17	Yes, gas analyser AEI technologies	medical air: 42 mmHg	[42 53.5] during hypercapnia. [42 40] during hyperoxia.	baseline: 113mmHg. hyperoxia: 230mmHg. hypercapnia: [113 123]
18	No
19	Yes, in ventilated patietns	free breathing or ventilation	achieved: 8-10 mmHg from baseline for anesthetised patients	Not reported
20	No
21	No
22	Yes, MAGLIFE	room air	achieved: baseline + 13	Not reported
23	Yes, capnograph Capnomac Ultima	forced with gas delivery	achieved: [34 47] mmHg	Not reported
24	No
25	Yes, RespirAct	individual	target: 10mmHg above baseline	target: constant
26	Yes, RespirAct	individual	target: 5 mmhg above baseline during hypercapnia. Achieved: [38.7 43.2]	target: constant at 115mmHg
27	No
28	Yes, RespirAct	individual	target: 6-7 mmHg above baseline during hypercapnia. Achieved: [34.5 41]. 0.5 above baseline during hyperoxia	Achieved: [114.5 120.5] during hypercapnia. 138-151 above baseline during hyperoxia
29	Yes, Invivo Siemens	room air	ahieved: 7-8 mmHg above baseline	not reported
30	Yes, gas monitor Fukuda Denshi Dynascope	room air	Not reported	not reported
31	Yes	room air	achieved: 6-7 mmHg above baseline	not reported
32	No
33	Yes, RespirAct	individual	target: 10 mmHg above baseline	target: constant at 100mmhg
34	No
35	Yes for CO2 and BH, Capstar 100	free breathing or normocapnia	not defined for BH. Targeted: 3 blocks at 4mmHg above baseline and 3 blocks at 8mmHg above baseline for CO2	not reported
36	Yes, Applied electrochemistry CD-3A. Oxygen saturation measured with pulse oximeter	medical air	Targert: 5-8 mmHg above baseline. Achieved: [40.4 46.6]	target: constant during experiment
37	No
38	No
39	no
40	No
41	Yes, RespirAct	targeted: 40 mmHg	targeted: [40 45] mmHg	target: constant at 100mmHg
42	No
43	Yes, RespirAct	target: 40 mmHg	target: [40-50] mmHg	target: constant at 110 mmHg
44	Yes, capnograph NM3 respiratory profile monitor	free breathing for BH, RS and breath modulation. room air for CO2	RS: 2.2mmHg. 6s/breath modulation: 4.31mmHg. 12s/breath modulation: 2.79mmHg. BH: 4.77mmHg. CO2: 7.72mmHg	not reported
45	Yes, blood samples	normal breathing	N/A	not reported
46	No
47	Yes, blood samples	normal breathing: 39.4	39.4 to 27.4 mmHg	not reported
48	Yes, capnometre Maglife	medical air	increase of 10.2 mmHg before altitude and of 11mmHg after altitude stay	not reported
49	Yes, RespirAct	individual	target: -4 to 4mmHg from baseline	not reported
50	Yes, capnograph device	room air	~10 mmHg above baseline on figures but not given	not reported
51	No
52	No
53	Yes, RespirAct	individual	target: 10mmHg above baseline	target: constant at 110mmHg
54	Yes, RespirAct	individual: 39.5	target: 10mmHg above baseline. Achieved: [39.5 47.5]. Target: maintained at baseline during hyperoxia	target: constant at 110mmHg during hypercapnia. Achieved: [108 112.5]. targeted at 410mmHg during hyperoxia
55	Study 1: capnograph device Capnogard. other studies: only for CO2	CO2: room air	Not reported	not reported
56	Yes, multi-gas monitor Medrad Inc	room air	Achieved: 8.75 mmHg above baseline	not reported
57	Yes, CO2 sensor Millenia monitor	normal air	6%: 12.8 mmHg, 4%: 8mmHg	not reported
58	No
59	No
60	No
61	Yes, RespirAct	individual	target: block: 10 mmHg above baseline. ramp: -10 to 15 mmHg above baseline	target: constant at 100mmHg
62	Yes, RespirAct	individual	target: block: 10 mmHg above baseline. ramp: not defined to 15 mmHg above baseline	not reported
63	No
64	Yes, VacuMed	individua	target: [-10 15]	target: constant at 100mmHG
65	Yes, Medtronic	normal air	Not reported	not reported
66	No
67	Yes, RespirAct	target: 40mmHg. Achieved: 40.4	target: [40 50]. Achieved: [40.4 49.1]	target: constant at 100mmHg
68	Yes, MGA 900	normal air: 39mmHg	achieved: [39 47]	not reported
69	Yes, in Vivo research Inc and Millenia Vital Systems Monitoring System	room air	achieved: 6 mmHg above baseline	not reported
70	Yes	room air	achieved: 7.59 mmHg above baseline	not reported
71	Yes, AEI Technologies	medical air	during hypercapnia: [41.6 51.7]. reduction of 2mmHg during hyperoxia	240 mmhg above baseline during hyperoxia. increase of 24mmhg during hypercapnia
72	No
73	Yes, RespirAct	target: 40mmHg	target: [40 45]	target: constant at 100mmHg
74	Yes, RespirAct	individual, hypercapnic and hypocapnic baseline (+/-4mmHg from individual's baseline)	[-4 4] mmhg above associated baseline. Mean hypocapnic baseline is 36.2mmhg below normocapnic baseline (40.1) and hypercapnic baseline is 44.1mmHg above normocapnic baseline	constant at 113.5 for hypocapnia, 113 for normocapnia and 112.5 for hypercapnia
75	No
76	No
77	Yes, Biopac	FI: medical air. BH: paced breathing. HV& BH: HV. RespirAct: individual	RespirAct: 7mmHg above baseline. HV: 18mmHg. BH: ~9mmHg. Fixed: ~16mmHg	minimal change for FI and RespirAct. for BH and HV, decreased by 26mmHg
78	Yes, Biopac	medical air	12.1 mmHg for CO2 air. 10.2 mmHg for carbogen	18.5 mmHg change during hypercapnia. 490.1% change during hypercarbia
79	Yes, RespirAct	target: 40mmHg	target: [40 45] mmHg. Achieved: baseline+4.2	target: constant ant 100mmHg
80	Yes, Capnomac Ultima	hypocapnia and hypercapnia only	target: 35-40 mmHg for hypocapnia, 50-55mmHg for hypercapnia	not reported
81	Yes, RespirAct	40mmHg. CO2 change: 31 to 46mmHg	[31.2 46.4]	323.3 mmhg increase for ETO2
82	No
83	Yes, In Vivo research Inc	medical air	Not reported	not reported
84	No
85	Yes, nasal capnograph	medical air	achieved: [39.9 48.6]	not reported
86	No
87	No
88	No
89	Yes, RespirAct	target: 40mmHg	target: [35 45]. Achieved: [35.7 43.6]	target: constant at 100mmHg. Achieved: [103.8 106.7]
90	No
91	No
92	No
93	No
94	Yes, RespirAct	individual	target: 10mmhg above baseline	target: constant at 100mmHg
95	Yes, RespirAct	target: 40 mmhg	target: [40 45] mmHg. Achieved: [40.8 44.4]	target: constant
96	Yes, AEI Technologies	not reported	Not reported	not reported
97	No
98	Yes, RespirAct	individual	hypercapnia. controls: 6.9mmHg. patients: 6mmHg. hyperoxia. controls: 0.6mmHg. patients: 0.6mmHg	hyperoxia. controls: 152.3mmHg. patients: 138.4. hypercapnia. controls:7.4. patients: 5.6mmhg
99	No
100	Yes, Capnogard	room air	~8mmHg above baseline	not reported
101	Yes for BH	normal breathing	5.7 mmHg increase during BH	mean decrease of 20.1 mmHg during BH
102	Yes, RespirAct	individual: 38.6	target: 10mmHg above baseline	not reported
103	no
104	Yes, RespirAct	individual: 33.7	[-10 to maximum individual capacity]. Mean change: [28.8 54.6]	constant at individua's baseline (mean 112)
105	No
106	Yes, MEDRAD	room air	11.9-12.2mmHg above baseline	not reported
107	Yes, PN 8050	normal breathing	achieved: baseline+7.1mmHg	not reported
108	No
109	Yes, In Vivo research Inc	medical air	6.28mmHg above baseline	not reported
110	Yes, RespirAct	target: 40mmHg	target: 35 to 45 mmHg. Achieved: [-2.6 2.6] around baseline	target: constant at 110mmHg
111	No
112	No
113	No
114	Yes, RespirAct	target: 40mmHg	target: [40 50]	target: constant
115	Yes, Capnograd	room air	9 mmHg above baseline	not reported
116	Yes, respirAct	10 at 40mmHg: 41.3 achieved, 10 at individual baseline: 37.3	target: baseline +10. 40 baseine: [41.3 51]. individual baseline: [37.3 46.9]	target: constant at 100mmHg
117	Yes, RespirAct	target: 40mmHg	target: [40 50]	target: constant at 100mmHg
118	Yes, Maglife	medical air: 38.9	AD: 12.3. MCI: 13.8mmHg. controls: 8.9	not reported
119	Yes, Invivo 3150m	room air	11.35 mmhg for controls. 13.09mmhg for patients	not reported
120	Yes, Biopac	BH: 36.1, fixed: 33.4	BH: [36.1 40.2]. Fixed: [33.4 45.6]	BH: [118.6 107.2], fixed: [120.8 126.9]
121	Yes, Maglife	medical air	8.2 mmHg above baseline	not reported
122	Yes, Invivo	normocapnia	7-8 mmhg	not reported
123	Yes, respirAct	target: 40mmHg	target: [40 50]	target: constant at 110 mmhg
124	Yes, RespirAct	target: 40 mmhg	target: [40 50]	target: constant at 100mmHg
125	No
126	Yes	air: 43.3	3.1 mmHg with 4% CO2. 8.8 with 6% CO2. decrease of 3.1 with 100% O2. 2.3 with 4% carbogen. 7.8 with 6% carbogen	baseline: 91.7 .35.3 mmHg with 4% CO2. 52.8 with 6% CO2. 485 with 100% O2. 488.5 with 4% carbogen. 487.7 with 6% carbogen
127	No
128	Yes, Capnogrard	air: 42	5-7mmHg above baeline. diabetes: 5.21, non diabetes: 5.53, controls: 5.3mmHg	oxygen saaturation change by 1%
129	No
130	Yes, AEI Technologies	medical air	not reported	not reported
131	Yes, RespirAct	individual	target: 10mmHg above baseline	target: constant at 100mmHG
132	Yes, RespirAct	individual: 33.1	for ramp: [-10 individual max] targeted. [28 53.8] mmHg. for blcks: baseline + 10 targeted. 7.28mmHg achieved	target: constant
133	Yes, Maglife	air	not reported	not reported
134	Yes, RespirAct	target: 40mmHg	target: 10mmHg above baseline	target: constant at 100mmHG
135	Yes, Smith Medical	room air: 39.9	[39.9 49]	not reported
136	Yes, Capnograd	room air	atheletes: [35 44.8]. old: [36.1 45.4]. young: [39.1 47.2]	not reported
137	Yes, RespirAct	individual: 41.6	5mmHg above baseline targeted. [41.6 45.9]	target: constatn at 115 mmhg
138	Yes, RespirAct	target: 40 mmHg	target: 10 mmHg above baseline for block. [30 55] for ramp	target: constant
139	Yes	room air	target: baseline + 7mmHg	not reported
140	Yes,RespirAct	target: 40 mmHg	[40 50] targeted. [40 49]	target: constant 103mmHg
141	Yes, Normocap	hyperoxia	[32 45]	not reported
142	Yes, applied electrochemistry models	42.1	normocapnia: 42.1. Isocapnia: 42.9. hypoxia: 42.6. hypercapnia: 47.8	normocapnia: 99.1. isocapnia: 94.7. hypoxia: 48.6. hypercapnia: 82.3
143	Yes, RespirAct	target: 40 mmHg	[40 50] targeted	target: constant at 100mmHg
144	Yes, RespirAct	individual: 38	target: 10mmHg above baseline for block. Achieved: [38 49]. Target: from -5mmHg to 10mmHg for ramp. Achieved: [N/A 49]	target: constant at 100mmHg
145	Yes, RespirAct	target: 40mmHg	[40 50] targeted	target: constant at 100mmHg
146	Yes, RespirAct	target: 40 mmHg	[40 50] targeted	target: constant at 100mmHg
147	No
148	Yes, Medrad Veris capnograph	normal breahting	not reported	not reported
149	No
150	No
151	No
152	Yes, Capnomac ultima	hypocapnia: 29.8	[29.8 46.2]	not reported
153	Yes	room air	not reported	not reported
154	Yes, RespirAct	target: 40 mmHg. Achieved: 39.9	target: [40 45]. Achieved: [39.9 44.4]	target: constant at 100. achieved: [104.6 106.1]
155	Yes, RespirAct	individual	target: 10 mmHg above baseline	target: constant at 110mmhg
156	Yes,RespirAct	individual	10 mmhg above baseline targeted: ~8mmHg. constant at individual's baseline duing hyperoxia ( no change recorded)	410 mmHg during hyperoxia targeted. cahnge of 231 mmhg recorded. constant at 110mmHg during hypercapnia (change of 3mmHg)
157	Yes, Capnogard	room air	not reported	not reported
158	No
159	Yes, AEI Technologies	medical air: 39	baseline 39. 12 mmHg during hypercapnia	baseline 113. 211mmHg during hyperoxia
160	No
161	No
162	Yes, Capnogard	room air	4min paradigm: [38 50.1]. 1min paradigm: [37.5 48.1]	not reported
163	Yes, Capnogard	room air	not reported	not reported
164	Yes, RespirAct	individual: 40.7	5 mmhg above baseline targeted. Achieved: [40.7 44.7]	target: constant at 115mmHg
165	No
166	Yes, Capnogard	room air	study 1: [40 49]. study 2: [41 49] during BOLD, [40 49] during inversion recovery. ETCO2 stable during hyperoxia: 38. study 3: [40 49]	study 2 during hyperoxia: [121 664]
167	Yes	room air	5.7 above baseline	not reported
168	No
169	Yes, Veris MR	individual	target: 5 and 10 mmhg above baseline	not reported
170	No
171	Yes, RespirAct	individual	[-4 4] targeted	not reported
172	Yes, RespirAct	target: 40 mmHg	[40 50] targeted	target: constant at 100mmHg
173	Yes, RespirAct	target: 40 mmHg	[40 50] targeted. 6.8 mmhg for block. 7.5 mmHg for sinusoid	target: constant at basleine
174	No
175	Yes, Precess In Vivo	room air: 39	[39 47]	not reported
176	Yes	room air	8 mmHg above baseline	not reported
177	Yes, BIopac Sytems	medical air	2mmHg above baseline	not reported
178	Yes but not acurate so not used	Not reported	not reported	not reported
179	Yes, Maglife	air	10 mmHg	not reported
180	Yes, RespirAct	target: 40mmHg	[40 50] targeted. controls: [38.73 48.58]. patients: [38.59 48.44]	target: constant at 110mmHg
181	No
182	Yes, Medrad	room air	young: [39.06 46.88]. old: [37.42 45.24]	not reported
183	Yes, Datex Capnomac	normal breathing: 38.1	[38.1 17.5]	not reported
184	Yes, Maglife	normal breathing	controls: [34.6 19.9]. patietnts: [35.2 20.5]	not reported
185	No
186	No
187	Yes	room air	not reported	not reported
188	Yes, AEI Technologies	paced breathign	7-10 mmHG, precise value not givn	not reported
189	Yes, respirAct	individual: 31.2	10 mmHg above baseline targeted	target: constant at 100mmHg
190	Yes, RespirAct	target: 40 mmHg	[40 45] targeted. 4.7 mmHg	target: constant at 100mmHg. 2 mmHg change
191	Yes	self-paced breahting	[36 29]	not reported
192	Yes	individual	not reported	not reported
193	No
194	Yes, RespirAct for ASL, Capnomac for BOLD	target:40 mmHg	[40 50] targeted for ASL. [35 45]mmHg targeted for BOLD	target: constant at 100mmHg for ASL
195	Yes,RespirAct	target: 40 mmHg	[40 50] targeted	target: constant at 100mmHg
196	No
197	Yes, Capnogard	air	7.3 mmHg for SMS1, 6.6 for SMS2, 6.4 for SMS3	change in ETO2. 512 mmHg for SMS1, 507.6 for SMS2, 503.1 for SMS3
198	Yes, RespirAct	individual	target: block: 10 mmHg above baseline. ramp: -10 to 15 mmHg	not reported
199	Yes, RespirAct	target: 40 mmHg	[40 50] targeted	target: constant at 100mmHg
200	No
201	Yes, ADI instruments	room air	7.9 for controls. 9.3 for patients	not reported
202	No
203	Yes, RespirAct	individual: 38.8	Target. block: 10 mmHg above baseline. ramp: [-10 10] mmHg	Target: constant at 100mmHg
204	Yes	room air	study 1: [37.9 47.2]. study 2: [36.6 44.7]. study 3: [36 45.3]. study 4: [38.5 47.6]	not reported
205	Yes, RespirAct	individual. hypercapnic baseline (4mmHg above normal baseline). hypocapnic baseline ( 4mmhg below normal baseline)	[-4 4] mmHg targeted	not reported
206	Yes, RespirAct	individual	10 above baseline targeted. young: [39.1 46.2]. old: [35.2 41.5]	not reported
207	Yes, RespirAct	target: 40 mmHg	49, 43, 37, 40 and 46mmHg targeted	target: constant at 100mmHG
208	Yes, Invivo Research	2 challenges with room air: 43.4 mmHg, 1 challenge with hyperoxia	hyperoxia-room air: -1.17. hypercapnia-room air: 5.59. hypercarbia-hyperoxia: 5.68. hypercarbia-room air: 5.75	not reported
209	Yes, RespirAct	individual	10 mmHg above baseline targeted	target: constant at 100mmHG
210	No
211	Yes, Normocapoxy	room air or 4% CO2 air	room air baseline: 42.3. paced breathing: -6.6. BH: 4.9. 4% CO2 air: 48.7. paced breathing: -8.7. BH: 4.6	room air baseline: 113.6. paced breathing: 13.2. BH: -15.5. 4% CO2: 126.5. paced breathing: 7.4. BH: -14.7
212	Yes, ADI instruments	normal air	7.9 above baseline	not reported
213	Yes	individual	8mmHG above baseline targeted. 4.2 reached. hyperoxia: varied less than 1 mmhg	hyperoxia: baseline 111 mmHg, step 460 mmHg above baseline (500 targeted). hypercapnia: varied less than 1 mmHg
214	No
215	No
216	Yes, RespirAct	individual	block: 10 mmHg above baseline targeted. ramp: [-10 15] mmhg targeted.	not reported
217	Yes, RespirAct	individual: mean baseline: 41.76. and at 6mmHg above resting CO2 basleine	10 mmHg above abseline targeted. 9.2 above baseline with normocapnia baseline. 9.5 above baseline with hypercapnia baseline	not reported
218	No
219	No
220	Yes, Biopac systems Inc	room air	not reported	not reported
221	Yes, RespirAct	individual: 36.4	12 above baseline targeted and reached.	not reported
222	Yes, RespirAct	individual	10 mmhg above baseline targeted	target: constant
223	no
224	No
225	Yes	normal air/breathing	not reported	not reported
226	Yes, RespirAct	individual	10 above baseline targeted. 41.8 baseline, 52.6 hypercapnia, 41.7 hyperoxia	230 above baseline targeted. baseline: 160.7. hyperoxia: 346.9. hypercapnia: 159.3
227	Yes, RespirAct	individual	10 mmhg above baseline targeted. controls: [34.94 44]. patients: [34.63 44.7]	not reported
228	Yes, RespirAct	target:40 mmHg	[40 45] targeted. treatment: [40.4 44.5]. no treatment: [39.8 43.5]. controls: [39.8 43.8]	target: constant at 100mmHg. treatment; [103.6 105.6]. no treatment: [104.1 105.5]. controls: [105.3 106.3]
229	No
230	Yes, In VIvo Research Inc	medical air	not reported	not reported
231	Yes, Medrad	normal air: 40	young. baseline: 40. 4%: 47. 6%: 49. old. baseline: 40. 4%: 46%. 6%: 48%	not reported
232	Yes, RespirAct and Capnomac ultima	target: 40 mmHg	[40 50] targeted	target: constant at 100mmHg
233	No
234	No
235	Yes, RespirAct	target: 40 mmHg. Achieved: 39.5	[40 50] targeted. Achieved: [39.5 48.7]	target: constant

## Sheet: Stimulus delivery
Article number	Block	Step	Block	Ramp	Block and ramp	Sinusoid	None	Durations
1	1							switching between 1 min room air, 1 min CO2
2	1 for hypercapnia and hyperoxia							2min baseline, 2 min hypercapnia or hyperoxia, 2 min baseline
3				1				30 s for hypocapnia, 4 min for ramp
4	1							for each of the three challenges: 1min baseline, 3 min challenge, 2min baseline
5	1							scans after baseline scan after 25 min and after 50 min
6	1 for hyperoxia			1 for hypercapnia				75s ramp, 30s plateau. 180s for hyperoxia
7	1							1 min baseline, (1min hypercapnia, 1min baseline) x3
8	1							1 min baseline, 2min challenge, 2min baseline, 2 min challenge,2min baseline
9	1							20 s. baseline of 40, 50, 50 and 60 s
10	1							30s baseline, 2 min for hypercapnia, 1min baseline, 3min hyperoxia, 2min 30s baseline, 2min hypercapnia, 1 min baseline, 3min hyperoxia and 3min baseline
11	1			1				block: 1min baselin, 50s, 1min baseline, 120s, 3min baseline. ramp: 150s baseline, 250s, 2min baseline
12	1							3min baseline, 32min hypercapnia
13	1							5min baseline, 6 min hypercapnia, 2min baseline
14	1							1min baseline, 45s hypercapnia, 90s baseline, 120s hypercapnia, 1min baseline
15				1 for controls	1 for patients			patients: 1min baseline, 2min block, 2min baseline, 30 s slow decrease, 4.3 min steady rise, 2min baseline. controls: 2min baseline, 3min slow decrease, 4.3min slow increase, 3min baseline
16	1							1min baseline, 90s hypercapnia, 90s baseline, 120s hypercapnia, baseline
17	1							2min baseline, 3min hypercapnia, 30s baseline, 3min hyperoxia, 1min hypoxia, 1min hypercapnia, 2min baseline, 2min hyperoxia, 30s baseline, 1min hypercpania, 30s baseline
18	1							9 min 12s baseline, 27min 36s
19	1							30s for BH, 60s free breathing. Fo anesthetised patients: 120s for each block
20	1 for BH							40s normal breathing, (20s BH40s normal breathing) x3
21	1							second scan 50 to 60min after injection
22	1							baseline, 2min hypercapnia, baseline
23	1							(45 s for each challenge) x8
24	1							(1min baseline, 2 min hypercapnia, 1 min baseline) x3
25	1							45s baseline, 45s hypercapnia, 90s baseline, 2min hypercapnia, 3min 30s baseline
26	1							120s basleine, (120s hypercapnia, 30s baseline) x3
27	1							10s normal breathing, (20s BH, 40s normal breathing) x5
28	1							105s for hypercapnia, 180s for hyperoxia
29	1							N/A
30	1							N/A
31	1. step for ASL. 1. block for BOLD							30s baseline, (14 s for BOLD, 30s baseline)x5
32	1							baseline, 30-40sBH alternating for 10min
33	1							90s, 60s baseline, 3x(60s hypercapnia, 60s basleine)
34	1							second scan 15 min after injection
35	1							(30s BH, 60-90s free breathing) x6. (CO2: 60-90s normocapnia, 30s hypercapnia) x6
36	1							1.5T: 8min baseline, 8min hypercapnia. 3T: 4min baseline, 4min hypercapnia
37	1							(3min 50s baseline, 10s preparation, 24 s BH) x3, 4min baselien
38	1							second scan 15 min after injection
39	1							(42s rest, 2s inpiration, 6s slow exhalation, 42s rest) x4
40	1							san 10 min before injection and scans 5, 10, 15, 20 after injection
41	1							alternating 60 s normocapnia and 60 s hypercapnia
42	1							(40s normal breathing, 20s BH)x4, 20s normal breathing
43	1							60s baseline, 90s hypercapnia, 90s baseline, 120s hypercapnia, baseline
44	1 for BH, breath modulatio and CO2							breath modulation: (30-60s free breathing, 12s modulation)x10. BH: (40s free breathing, 20s BH) x9. CO2: (50s CO2, 70s room air) x3
45	1							5 min BH, 5min basleine
46	1							second scan 15 min after injection
47	1							3min hyperventilation after baseline measurement
48	1							(1min baseline, 2 min hypercapnia, 1 min baseline)x3
49						1		1min baseline, 3 period of 120s
50	1							(60 s CO2, 60s room air) x3
51	1							(60s baseline, 20s BH)x4, (40s baseline, 40s swallowing)x3
52	1							second scan 10min after injection
53	1							2min baseline, 2min hypercapnia, 2min baseline
54	1							2min baseline, 2min hypercapnia, 2min basleine, 10min break, 2min baseline, 2min hyperoxia, 2min baseline
55	1 for CO2 challenges						1 for RS challenge	study 3: 1min basleine, 1min hypercapnia for 7min. study 4: carbogen between 10-35s, hypercapnia: 15-40 s. hyperoxia: ~80s
56	1. step for ASL. 1. block for BOLD							(1 min baseline, 1min hypercapnia) x3 for BOLD. 3min 35 basleine, 3min 35s hypercapnia for ASL
57	1							healthy: 1min baseline, (1 min hypercapnia 1min baseline) x3 or 3min-blocks as for patients. patients: 2min baseline, (3min hypercapnia, 2min baseline) x2
58	1							second scan 15-20min after injection
59	1							each subject underwent 6 durations of challenge. 60s normal breathing, (duration s BH, 40s normal breating) x5. durations = 3, 5, 10, 15, 20, 30s
60	1							second scan 10min after injection
61					1			block: 2min baseline, 2 min hypercapnia, 2min baseline, ramp: decrease over 30s and increase over 5 min, 2min baseline
62					1			block: 2min baseline, 2 min hypercapnia, 2min baseline, ramp: decrease over 30s and increase over 4 min, 2min baseline
63	1							(15 s BH, 45s baseline) x4
64	1							2x2min hypocapnia, 3x2min hypercapnia
65	1							180s baseline, 180s challenge, 180s baseline, 180s challenge, 180s basleine
66	1							(20s BH, 80s basleine) x3
67	1							100s baseline, 80s hypercapnia, 100s baseline
68	1							5 periods of hypercapnia of 62s separated by 124s baseline
69	1							2 blocks of 3min yhpercapnia interleaved with 3min room air
70	1							alternating 3min blocks of room air or carbogen
71	1							3 blocks of hypercapnia and 2 blocks hyperoxia interleaved around baseline blocks
72	1							(30s normal breathing, 15s BH) x6
73	1							alternating 60s basleine and 45s hypercapnia
74						1		60s baseline, 360s sinusoid with 3 periods of 120s for all 3 stimuli
75	1							6 challenges interleaved with 75s normal breathing
76	1							(40s normal breathing, 4s inspiration, 16 s BH) x4, 20s normal breathing
77	1							Respiract and FI: 2min 20s baseline, (2min 20s hypercapnia, 2min 20s baseline) x2. BH: 30s basleine, (20s BH, 30s basleine) x12. Hyperventilation: (2min 20s HV, (20s BH, 3s breath) x6) x2, 2min20s HV
78	1							(30s basleine, 1min hyprcapnia, 1 min baseline, 1 min hypercarbia) x2, 1min baseline
79	1							baseline, (120 s hypercapnia, baseline)x2
80	1							(45 s hypercapnia, 45s hypocapnia) x8
81	1							~2min
82	1							2min baseline, 2min hypercapnia, 2min baseline, 2min hypercapnia, 2min baseline
83	1							2 blocks of 3min interleaved by medical air
84	1							20s on exhale
85	1							baseline: 7min. Hypercapnia: 7min
86	1							5min baseline, 15 min hypercapnia
87	1							baseline scan, injection, second scan 20min after injection
88	1							second scan after injection. third scan 50min after injection
89						1		1min baseline, 10 periods of 1min with amplitude10 mmHg
90							1
91	1							second scan 10-15 min after injection
92	1							second scan 10-12 min after injection
93	1							60 s normla breathing, (15 s or 20 s BH, 40s normal breathing)x5
94	1							100s baseline, 80 s hypercapnia, 100s baseline
95	1							2min baseline, 2min hypercapnia, baseline
96	1							15s BH, 30s paced breathing
97	1							second scan 15 min after injection
98					1			160s basleine, 75s ramp, 105s hypercapnia plateau, 70s baseline, 180s hyperoxia, 75s ramp, 105s hypercapnia plateau, 200s baseline
99	1							blocks of 3min each. 180s baseline, 180s hyperoxia, 180s basleine, 180s hpyeroxia, 180s baselne, 180s hypercapnia
100	1							interleaved room air and hypercapnia in 1min blocks
101	1							secon scan 15min after injection. BH: 24s BH, breathing normally
102	1							45s hypercapnia, 90s baseline, 120s hypercapnia
103							1
104				1				2min baseline, 1min hypocapnia, 5min hypercapnic ramp, 2min baseline
105	1							(44s BH, 88s baseline) x3
106	1							alternating blocks of 1min for 7 min
107	1							25s baseline, (20s BH, 55s baseline) x3, 25s baseline
108	1							BH: 6x ( 20s BH, 40s baseline). HV: 4x ( 40s BH, 40s baseline)
109	1							2 blocks of 2min hypercapnia interleaved with 2min baseline
110						1		10 periods of 60s between 35 to 45mmHg
111	1							60s normal breathing, 4x ( 15s BH, 45s normal breathing)
112	1							60s normal breathing, 5x (9s BH, 60s normal breathing)
113	1							4x ( 20s BH, 20s baseline)
114	1							60s baseline, 45s hypercapnia, 90s baseline, 120s hypercapnia, 60s baseline
115	1							1min baseline, (1min hypercapnia, 1min baseline) x3
116	1							100s baseline, 80s hypercapnia, 100s baseline
117	1							60s basleine, 60s hypercapnia, 100s baseline, 180s hypercapnia, 110s baseline
118	1							3x( 1min baseline, 2min hypercpania, 1min baseline)
119	1							5min room air, 5min hyprecapnia
120	1							CO2 BOLD: 3min baseline, (3min hypercapnia, 3min baseline) x2. BH: (36s normal breathing, 19s BH) x5, 36s normal breathing. CO2 ASL: 6min baseline, 6min hypercapnia
121	1							3x (1min baseline, 2min hypercapnia, 1min baseline)
122	1							3 blocks of hypercapnia intercaled with 2 blocks of hypercapnia
123	1							60s baseline, 90s hapercapnia, 90s baseline, 120s hypercapnia, baseline
124	1							45s hypercapnia, 90s baseline, 130s hypercapnia, baseline
125	1							44s paced breathing, 4x( 16s BH, 16s self-paced recovery, 24s paced breathing)
126	1							each block lasted 6 min with 5min stabilisation before. oder: air, 4% CO2, 6% CO2, 100% O2, 4% carbogen, 6 % carbogen
127	1							1min baseline, 2min hypercapnia, 2min baseline, 2min hypercapnia, 2min baseline
128	1							basleine, challenge
129	1							second scan 15mni after injection
130	1							2min baseline, 3min hypercapnia, 2min baseline, 3min hypercapnia, 2 min baseline
131	1							45s hypercapnia, 90s baseline, 130s hypercapnia, basleine
132	1 in 5 subjects in addition to ramp			1				ramp: 120s basleine,60s hypocapnia, 300s ramp increase, 120s baseline. block: 120s baseline, 90s hypercapnia, 120s baseline
133	1							1min air, (2min hypercapnia, 2min air) x2, 2min hypercapnia, 1min air
134	1							100s baselne, 80s hypercapnia, 100s baseline
135	1							1min air, (1min hypercapnia, 1min air)x3
136	1							1min air, (1min hypercapnia, 1min air)x3
137	1							120s baseline, 120s hypercapnia, 30s baseline, 120s baseline, 30s baseline, 120s hypercapnia, 120s baseline
138	1				1			blocks: 60s baseline, 90s hypercapnia, 90s baseline, 120s hypercapnia, baseline. ramp: 1 block hypercapnia, 30s hypocapnia, 4min ramp, baseline
139	1							baseline, hypercarbia
140	1							60s baseline, 60s hypercapnia, 100s baseline, 160s hypercapnia, 120s baseline
141	1							3x ( 2min hypercarbia, 2min hyperoxia)
142	1							7min baseline, 7min isocapnia, 7min hypoxia, 7min hypercapnia
143	1							45s basleine, 45s hypercapnia, 90s baseline, 150s hypercapnia, 180s baseline
144					1			block: 90s baseline, 120s hypercapnia. ramp: -5mmHg to 10 mmHg above baseline
145	1							60s baseline, 60s hypercapnia, 100s baseline, 180s hypercapnia, 110s baseline,
146	1							60s baseline, 45s hypercapnia, 90s abseline, 120s hypercapnia, 60s baseline
147	1							112s baseline, 280s 3% CO2, 140s baseline, 280s 5% CO2, 140s baseline, 280s 7% CO2,140s baseline
148	1							6x (14s normal breathing, 16s paced breahting, 15s BH)
149	1 for BH						1 for RS	4x (26s normal breathing, 4s exhalation, 16s BH), 26s normal breathing
150	1							first scan 10min before injection. second scan 25mni after injection. PC CVR: first scan 11 min before and second scan 15min after injection
151	1							100s normal breathing, 5x (24s BH, 66s normal breathing)
152	1							4x (1.5min baseline, 1.5min hypercapnia)
153	1							1min room air, 4x(1min hypercapnia, 1min room air)
154	1							8 min alternating between 60s baseline, 45s hypercapnia
155	1							2min baseline, 2min hypercapnia, 2min baseline
156	1							each challenge: 2min baseline, 2min challenge, 2min baseline
157	1							CO2 only: 30s baseline, (50s hypercapnia, 77s baseline) x3, 50s hypercapnia, 99s baseline. O2 only: 60s baseline, (120s hyperoxia, 120s baseline) x 2. concomitant: 30s baseline, 30s hypercapnia, 20s hypercarbia, 77s hyperoxia, 23s hypercarbia, 27s hypercapnia, 77s baseline, 16s hypercapnia, 34s hypercarbia, 77s hyperoxia, 9s hypercarbia, 41s hypercapnia, 99s baseline
158	1							(15s BH, 30s rest) x6
159	1							3 blocks of hypercapnia interleaved with hyperoxia
160	1							second scan 15mni after injection
161							1
162	1							4min paradigm: 1min baseline, 4min hypercapnia, 2min baseline. amin paradigm: (1min baseline, 1min hypercapnia) x3, 1min baseline
163	1							(70s baseline, 50s CO2) x4, 45s baseline
164	1							120s baseline, 120s hypercapnia, 30s baseline, 120s hypercapnia, 120s baseline
165	1							second scan 10 min after injection
166	1							for study 1 and 2 BOLD: (50s challenge, 70s baseline) x4. study 2 IR: (50s challenge, 70s basline) x5. study 3: 4.5 min room air, 4.5 min CO2
167	1							3min baseline, (3min hypercarbia, 3min baseline) x2
168	1							5min baseline, 5min hypercapnia
169	1							one normal run, 1 5 mmhg CO2 and 1 10mmHg CO2. each run lasted minimum 2 min
170	1							30s normal breathing, (15s BH after expiration or after inspiration in second run, 30s normal breathing)x5
171						1	1 for RS	conventional: 1min baseline, 3 periods fo 120s
172	1							60s baseline, 60s hypercapnia, 100s baseline, 160s haypercapnia, 120s baseline
173	1					1		block: 60s baseline,45s hypercapnia, 90s baseline, 120s hypercapnia, 105s baseline. sinusoid: 7 periods of 60s
174	1							(6 paced breath, 10-15s BH, free breathing) x6
175	1							3 min baseline, 3 min hypercapnia, 5min baseline
176	1							4min baseline, 6min hypercapnia
177	1							33s baseline, (2min hypercapnia, 1min baseline, 3min hyperoxia, 2min baseline) x2
178	1							1min 20 baseline, 2min challenge, 1 min 40 baseline
179	1							(1min baseline, 2min hypercapnia, 1min baseline ) x3
180	1							60s baseline, 90s hypercapnia, 90s baseline, 120s hypercapnia, baseline
181	1							baseline, 5min CO2, 5min second scna
182	1							(1min baseline, 2min CO2, 2min baseline) x2
183	1							baselin, 3min hyperventilation
184	1							3x ( 1min rest, 2min hyperventilation, 1min rest)
185	1							alternating 30s? BH and 30s normal breathing
186	1							second scan 15min after injection
187	1							(3min baseline, 3min hypercarbia) x2
188	1							( 24s paced breathing, 10/15 or 20s BH, 6 to 16s recovery ) x6
189	1							2 hypercapnia blocks
190	1							alternating between 60s basleine, 45s hypercapnia
191	1							25s baseline, 2x (40s paced breathing, 60s self paced breathing)
192	1							hypercapnia and hyperoxia steps
193	1							(30s baseline, 15s BH )x6
194	1							ASL: 60s baseline, 60s hypercapnia, 100s baseline, 180s hypercapnia, 110 baseline. BOLD: (45s hypercapnia, 45s hypocapnia) x8
195	1							baseline, 45s hypercapnia, 90s baseline, 130s baseline, baslein
196	1							40s baseline, 4x (20s BH, 40s baseline)
197	1							baseline, (50s 5% CO2 (air and carbogen), 77s hyperoxia, 50s 5% CO2 (carbogen/air), baseline) x2
198					1			120s baseline, 120s hypercapnia, 150s baseline, hypocapnia step followed by 270s ramp, 120s baseline
199	1							baseline, 80shypercapnia, 100s baseline
200	1							20s baseline, 20s BH alternating, 40s baseline
201	1							5min baseline, 6min hypercapnia, 2min baseline
202	1							4min baseline, second scan 20 min after injection
203					1			2min baseline, 2min hypercapnia, 2min baseline, 30s decrease, 5min steady increase, 2min baseline
204	1							alternating 1min baseline, (1min hypercapnia, 1min baseline). study 2: 2 repetitions, other studies: 3 repetitions
205						1		3 runs at the 3 different baselines. 1min baselne, 3 periods of 120s with amplitude +/-4 mmHg around each baseline. 2min bsaline between runs
206				1				2min baseline, 75s increase, 100s hypercapnia, baseline
207	1							3min baseline, (2min hypercpania, 1min baseline) x5 with different levels of ETCO2
208	1							150s baseline, 90s challenge. runs were: hypercapnia/room air, hypercarbia/room air, hypercarbia/hyperoxia
209	1							60s baseline, 45s hypercapnia, 90s baseline, 120s hypercapnia, 60s baseline
210	1							injection after 15 min of scanning
211	1							baseline, (14s paced breathing or 15s BH, 90s normla breathing) x6 with 3 blocks of BH and 3 blocks of paced breathing.
212	1							3min baseline, 5min hypercapnia
213	1							1min baseline, 5min hyperoxia, 5 min baseline, 2min hypercapnia, 2min baseline, 2min hypercapnia, 1min baseline
214	1							1 min bsaeline, 2min hypercapnia
215	1							baselne, ACZ
216					1			1min baseline, 2min hypercapnia, 2min baseline, 30s reduced by 10 mmHg, steady rise over 4.3 min, 2min baseline
217	1							100s baseline, 80s hypercapnia, 3min40s baseline
218	1							baseline, injection. scan every 5 minutes after injection
219	1							3min baseline, 3min hypercarbia, 3min baseline, 3min hypercarbia, 3min baseline
220	1							2min baseline, 5min hypercapnia, 5min baseline
221	1 step for each PC slice							challenge between 3 and 5.5 min
222	1							45s baseline, 45s hyprcapnia, 90s baseline, 2min hypercapnia, 3min 30s baseline
223	1							3x(56s normal breathing, 4s exhalation, 14s BH)
224	1							30s normla breathing, 5x (27s normal breathing, 21s BH after inspiration), 30s normal breathing
225	1							4 scans baseline, 2 scans hypercapnia, 2 scans hypocapnia
226	1							4min hyperoxia, 4min baseline, 4.5 mn hyperoxia, 4.5min baseline, 4.5 min hypercapnia
227	1							45s hypercapnia, baseline, 130s hypercapnia, baseline, 90shypercapnia
228	1							(1min baseline, 45s hypercapnia ) x4
229	1							4x (30s normal breathing, 16s BH after expiration, resume normal breathing)
230	1							BOLD: 3min medical air, 3min hypercarbia, 3min medical air, 3min hypercapnia for controls/ 3min hypercarbia for patients, 3min medical air. ASL: 5min room air, 5 min bcarbogen
231	1							10 min baseline, 9min hypercapnia low, 9min hypercapnia high
232	1							45s baseline, 45s hypercapnia, 90s baseline, 150s hypercapia, 180s baseline
233	1							second scan 15 min after injection
234	1							second scan 15 min after injection
235	1							~30s baseline, 45s challenge, 90s baseline, 130s challenge, ~1min baseline

## Sheet: MR sequence
Article number	BOLD	ASL	PC MRI	Dual echo imaging ASL/BOLD	Vascular space occupancy (VASO)	Other	DSC
1	GRE-EPI
2				pCASL/BOLD GRE-EPI
3	GRE-EPI
4				pCASL/BOLD GRE-EPI
5							GRE-EPI
6				pCASL/BOLD GRE-EPI
7	GRE-EPI
8	multi-echo (4) GRE-EPI
9	GRE-EPI
10				pCASL/BOLD GRE-EPI
11	GRE-EPI
12		pCASL with 3D FSE spiral acquisition
13		Look-Locker ASL with STAR labelling
14	GRE-EPI
15	GRE-EPI
16	GRE-EPI
17				dual-echo pASL PICORE QUIPSS II GRE readout and spiral k-space acquisition
18	BOLD with FLASH sequence
19	GRE-EPI
20	GRE-EPI
21							DSC with 3D frequency-shifted burst
22	multi-echo GRE-EPI
23	spiral-out EPI
24	GRE-EPI
25	GRE-EPI
26	GRE-EPI
27	GRE-EPI
28				dual-echo pCASL/BOLD EPI
29	GRE-EPI
30		multidelay pCASL with background suppressed 3D GRASE readout
31	GRE-EPI	pCASL with GRE-EPI
32		FAIR ASL
33	GRE-EPI
34		3D multi delay pCASL with fast spin echo stack-of-spiral readout with 8 interleaves
35	GRE-EPI
36		pCASL with PICORE QUIPSSII GRE EPI readout
37	GRE-EPI
38		pCASL EPI and background suppression
39	GRE-EPI
40			GRE
41	GRE-EPI
42	GRE-EPI
43	GRE-EPI
44	GRE-EPI
45		pCASL with 3D gradient and spin echo readout
46		pCASL GRE-EPI
47			2D
48		pCASL GRE-EPI
49				dual-echo pCASL/BOLD
50	GRE-EPI
51	GRE-EPI
52		QUASAR ASL
53				dual-echo pCASL/BOLD GRE-EPI
54				dual-echo pCASL/BOLD GRE-EPI
55	GRE-EPI
56	GRE-EPI	pCASL GRE-EPI
57	GRE-EPI
58							GRE-EPI
59	GRE-EPI
60			1
61	GRE-EPI
62	GRE-EPI
63	GRE-EPI
64	GRE-EPI
65	GRE-EPI
66	GRE-EPI
67	GRE-EPI
68	GRE-EPI
69	GRE-EPI
70				dual-echo pCASL/BOLD GRE-EPI
71				dual-echo pCASL/BOLD GRE-EPI
72	GRE-EPI
73	GRE-EPI
74				dual-echo pCASL/BOLD GRE-EPI
75	GRE-EPI
76	GRE-EPI
77		pCASL GRE-EPI
78				dual-echo pCASL/BOLD GRE-EPI
79		1 pASL PICORE QUIPSSII GRE-EPI and pCASL and 1 pCASL PICORE QUIPSSII GRE-EPI
80	1 GRE spiral readout and 1 GRE-EPI
81	GRE spiral
82	multiecho GRE-EPI
83	GRE-EPI
84	GRE-EPI
85		pCASL GRE-EPI
86	GRE-EPI
87							GRE-EPI
88							3D frequency burst DSC
89	multi-echo (4) GRE EPI
90			1
91		3D TSE spiral pCASL
92							DSC GRE-EPI
93	GRE-EPI
94	GRE-EPI
95	GRE-EPI
96				dual-echo pASL PICORE QUIPSSII/ BOLD
97							DSC FLASH readout
98				dual-echo pCASL/BOLD GRE-EPI
99	GRE-EPI
100	GRE-EPI
101	GRE-EPI
102	GRE-EPI
103	GRE-EPI
104	GRE-EPI
105	GRE-EPI
106	GRE-EPI
107	GRE-EPI
108					flow insensitive blood nulling with GRE EPI acquisition
109		pCASL GRE-EPI
110	GRE-EPI
111	GRE-EPI
112	GRE-EPI
113	GRE-EPI
114	GRE-EPI
115	GRE-EPI
116	GRE-EPI
117	GRE-EPI
118	GRE-EPI
119		pCASL GRE-EPI
120	GRE-EPI	pASL QUASAR QUIPSSII
121	GRE-EPI
122	GRE-EPI
123	GRE-EPI
124	GRE-EPI
125			multi-echo pCASL/BOLD GRE-EPI
126		CASL GRE-EPI
127	GRE-EPI
128		FAIR
129		pCASL GRE-EPI
130	GRE-EPI
131	GRE-EPI
132	GRE-EPI
133	GRE-EPI
134	GRE-EPI
135	GRE-EPI
136	GRE-EPI
137	GRE-EPI
138	GRE-EPI
139		pCASL GRE-EPI
140	GRE-EPI	FAIR SE EPI
141	3D PRESTO
142		pCASL QUIPSS II PICORE GRE-EPI
143	GRE-EPI
144	GRE-EPI
145	GRE-EPI
146	GRE-EPI
147			PC GRE
148				dual-echo ASL/BOLD GRE-EPI
149	GRE-EPI
150			PC GRE				DSC GRE
151	GRE-EPI		radial PC
152	GRE spiral readout
153	GRE-EPI
154	GRE-EPI
155				dual-echo pCASL/BOLD GRE-EPI
156				dual-echo pCASL/BOLD GRE-EPI
157	GRE-EPI
158	GRE-EPI
159				dual-echo pCASL PICORE QUIPSSII/ BOLD GRE spiral readout
160		pCASL GRE-EPI
161		ASL QUIPSS II EPI and pulsy ASL
162	GRE-EPI
163	GRE-EPI
164	GRE-EPI
165							DSC GRE-EPI
166	GRE-EPI	pCASl GRE-EPI				study 2: IR
167	GRE-EPI
168		pCASL GRE-EPI
169	GRE-EPI
170	GRE-EPI
171	GRE-EPI for RS			Dual-echo pCASL/BOLD GRE-EPI for conventional
172	GRE-EPI
173	GRE-EPI
174	GRE-EPI
175			PC GRE
176				dual-echo pCASL/BOLD GRE-EPI
177				dual-echo pCASL/BOLD GRE-EPI
178	multi-echo (4) GRE-EPI					Multi-echo EPI T2*-weighted
179	GRE-EPI
180	GRE-EPI
181		pCASL QUIPSS II
182		pASL PICORE QUIPSS II GRE EPI
183	GRE-EPI
184	GRE-EPI
185	GRE-EPI
186		pCASL GRE-EPI
187	GRE-EPI
188	GRE-EPI
189	GRE-EPI
190	GRE-EPI
191	GRE-EPI
192				dual-echo pCASL/BOLD GRE-EPI
193	GRE-EPI
194	GRE spiral readout	SE FAIR EPI
195	GRE-EPI
196	GRE-EPI
197	GRE-EPI
198	GRE-EPI
199	GRE-EPI
200	GRE-EPI
201		Look-Locker ASL with STAR labelling
202	2D spoiled GRE
203	GRE-EPI
204	GRE-EPI
205				dual-echo pCASL/BOLD GRE-EPI
206				dual-echo pCASL/BOLD GRE-EPI
207	R2*-optimised dual-echo EPI
208	GRE-EPI
209	GRE-EPI
210	BOLD with FLASH sequence readout
211	GRE-EPI
212		ASL PICORE QUIPSS II. Echo also used to measure BOLD
213			1
214	GRE-EPI
215		pASL QUIPSS II
216	GRE-EPI
217	GRE-EPI
218			1
219	GRE-EPI
220	GRE-EPI
221			1
222	GRE-EPI
223					1
224				1	1
225		3D CASL spiral readout
226	GRE-EPI					3D turbo spin echo VS-VSL
227	GRE-EPI
228	GRE-EPI
229	GRE-EPI
230	GRE-EPI	pCASL GRE-EPI only in subgroup of 57 patients
231			4D flow
232	GRE spiral or EPI readout
233							DSC GRE
234							DSC GRE
235	GRE-EPI

## Sheet: MR parameters
Article number	Magnetic field [T]	Manufactorer	Total experiment duration [min]	TR [ms]	TE [ms]	Flip angle [°]	Field of view [mm]	Matrix size	Spatial resolution [mm]	Number of slices	Slice gap [mm]	Slice thickness [mm]	TI [ms]	Alpha [°]	Post labeling delay [ms]	Tagging duration [ms]	Other	Acceleration (SMS, in-plane parallel imaging)	IV contrast
1	3	Philips	7	2000	25	80	220x220	64x64	3.4x3.4x3.5	43	no gap	3.5
2	3	Siemens	12 min	4000	10/30	90	250x250	N/A	3.9x3.9x3.9	25	0.78	3.9			1000	1665
3	3	GE	10	2000	30	85	240x240	64x64	3.75x3.75x5	30	N/A	5
4	3	Siemens	3	3000	10/30	90	N/A	64x64	4x4x7	11	1	7			900	1500		GRAPPA 2
5	1.5	GE	46s per MR measurement. ~51min taking into account the injections	2300	30	90	240x240	96x64	N/A	24	1	5							0.01mmol/kg gadopentetate dimeglumine
6	3	Philips	18min 30s	4000	13.79/36.25	N/A	240x240	80x80	3x3x7	11	1	7			1.55 - 2.185	1.65
7	3	Philips	7	2000	25	80	220x220	64x64	3.4x3.4x3.5	43	N/A	3.5
8	3	Siemens	9 min	2970	12.3/29.5/46.8/64	N/A	N/A	64x48	3.44x3.44x3.5	34	N/a	3.5
9	3	Siemens	6min 30s	1500	30	75	220x220	64x64	N/A	29	0.5	3.5						GRAPPA 3
10	3	Siemens	18 min	4120	8.4/30	90			4.5x4.5x4.5	21	0.5	4.5		90	1.44 (average)	2		GRAPPA 2
11	3	GE	~19 min	2000	30	85	240x240	64x64			2	5
12	1.5	GE	~35-41min	4608	10.5	155	240x240			36		4			1525 or 2525	N/A
13	3	Philips	13 min	3500	22	40			3.5x3.5x6	15	1	6					4 readouts: 800, 1400,2000,2600ms
14	3	GE	6min 15s	2000	30	85	240x240	64x64		39		5
15	3	GE	16min for patients, 12 min for controls	2000	30	70 for patients, 80 for controls	240x240	64x64				3.5 for patients, 3 for controls
16	3	GE	N/A	2000	30	85	240x240	64x64			0	5
17	3	GE	18 min	2200	2.7/29	90	220	64x64		12	1	7
18	1.5	Siemens	36min 48s	67	40	25	256			32	no gap	2
19	1.5 or 3	Philips	6.1min for BH and 8.1min for general anesthesia	2000	40	N/a	N/A	64x64	N/a	25	0	5
20	3	Philips	3.7min for BH, N/A for RS	2000	30	N/A	220	64x64	no gap	32		4
21	1.5	N/A	~53min	65	42.5	90	N/A	40x48x36	4x4x6.1	N/A	N/A	6.1							0.1 mmol/kg gadopentetate dimeglumine
22	1.5	Siemens	>2min	3000	17,44,71,98	90	220x220	64x64	N/A	20	N/A	5
23	1.5	GE	12 min	2240	40	85	200	64x64	N/A	28	N/A	4.5
24	1.5 for 43 subjects or 3 for 57 subjects	1.5: Philis. 3: Bruker	12 min	3000	50 at 1.5T and 30 at 3T	90 at 1.5T, 77 at 3T	256x256 at 1.5T, 216x216 at 3T		4x4x4 at 1.5T, 3x3x3.2 at 3T	32 at 1.5T, 40 at 3T	0	4 at 1.5T, 3.2 at 3T
25	3	Philips	8min 38s	2000	30	90	N/A	64x64	3.6x2.9x3	40	N/A	3						SENSE 1.8
26	3	Siemens	12 min	2000	30	85	240x240	64x64	N/A	N/A	2	5
27	3	Philips	6min 6s	2000	30	N/A	220	N/A	3.4x3.4x5	25	N/A	5
28	3	Philips	18min 30s	4000	13.79/36.25	N/A	240x240	N/A	3x3x7	35	1	7			1550-2185	1.65
29	1.5	Philips	9 min	3500	60	90	192	64x64	N/A	33	no gap	3
30	1.5	Siemens	N/A	3500	22.58	N/A	N/A	64x64x32	3.5x3.5x5	32	N/A	5			700, 1200, 1700, 2200, 2700	1.5
31	3	Philips	40min including other anatomical sequences. 4.2min for BOLD. NA for ASL	3000 for ASL, 2000 fro BOLD	15 for ASL, 30 for BOLD	N/A	240x240 for ASL, 230x230 for BOLD	64x64 for ASL, 128x128 for BOLD	N/A	12 for ASL, 30 for BOLD	0.5 for ASL, no gap for BOLD	5 for ASL, 4 for BOLD			1500 for young, 2000 for old	N/A
32	1.5	N/A	10 min	one shot spiral readout window of 65ms	N/A	N/A	240x240	128x128	N/A	3	2	8	1200/1250/1300
33	3	GE	9.5 min	2000	30	85	240x240	64x64	3.75x3.75x5	30	N/A	5
34	3	GE	~22 min	4844	11	N/A	240x240	N/A	6x6x5	36	N/A	5			700/1300/1900/2500	2000
35	3	Siemens	10 min	1450	30	90	220x220	64x64	N/A	N/A	1	5
36	1.5 and 3T	Siemens	16 min at 1.5 T, 8 min at 3 T	2300	40 at 1.5T; 30 at 3T	N/A	224x224	64x64	N/A	6	0.5	4	TI1:600, TI1stop:1200, TI2:1300
37	3	Philips	17 min 12 s	2000	30	90	240x240x120	64x64	3x3x3	40	no gap	3
38	3	Philips	~26 min	4000	14	N/A	240x240x119	80x79	N/A	17		7			1525	1650		SENSE 2.5
39	3	GE	6min 16s	2000	30	90	230x230	N/A	N/A	28	0.5	4
40	1.5	Philips	> 30 min	16	9	7.5	250x188	256x154	N/A	1	none	5
41	3	Philips	N/A	2000	30	90	220x220	64x64	N/A	25	N/A	5
42	3	Siemens	~4min 20 s	2000	30	90	240	64x64x33	N/A	33	1	4
43	3	GE	> 6min	2000	30	85/90	240x240	64x64	N/A	N/A	N/A	2020-05-03
44	3	Philips	CO2: 7min. BH, breath modulation and RS: 9.3min	1500	21	90	220x220x137	N/A	3.44x3.44x3.8	36	none	3.8
45	3	Philips	12 min 30s	4280	8000	N/A	240x240x96	N/A	3.75x3.75x6	N/A	N/A	6			2000	1.8
46	3	Philips	25min	4000	14		240x240x119	80x79	3x3x7	17	N/A	7			1525			SENSE 2.5
47	1.5	N/A	>3min	34	6.6	20	180	256x256	N/A	1	none	6
48	3	Philips	12 min	4000	12	N/A	N/A	N/A	3x3x6	20	N/A	6			1525	1650		SENSE 2.5
49	3	Siemens	7 min	3500	10/25	N/A	220x220	64x64	3.44x3.44x6	20	N/A				1000	1500		GRAPPA 2
50	3	Philips	7 min	2000	25	80	220x220	64x64	N/A	43	no gap	3.5
51	1.5	Siemens	5 min 20 s	3630	50	90	N/A	N/A	N/A	N/A	0.8	3
52	3	Philips	> 10 min	4000	22	35/11.7	240	64x64	N/A	7	2	6	deltaTI: 300, TI1: 40					SENSE 2.5
53	3	Siemens	6 min	4000	10/30	90	250x250	64x64	3.9x3.9x3.9	25	0.773	3.9			1000	1665		GRAPPA 2
54	3	Siemens	22min	4000	10/30	90	250x250	64x64	3.9x3.9x3.9	N/A	0.773	3.9			1000-2291	1665		GRAPPA 2
55	3	Philips	RS: 5 min. CO2: 7 min hypercapnia, 9 min concomitant challenge	study 1: 270. study 2: 1000. study 3: 1000. study 4: 1510	study 1: 20. study 2: 25. study 3: 25. study 4: 21		study 1: 220x220x30. study 2: 220x220x104. study 3: 220x220x105.5. study 4: 205x205x151		study 1: 3.44x3.44x5. study 2: 3.4x3.4x4. study 3: 3.4x3.4x3.5. study 4: 3.2x3.2x3.2	study 1: 6. study 2: 21. study 3: 43. study 4: 36	study 1: 1, study 2: 1. study 3: no gap. study 4: 1	study 1: 5. study 2: 4. study 3: 3.5. study 4: 3.2
56	3	Siemens	7min 8s for BOLD. 7 min 10s for ASL	BOLD: 2000.ASL: 3900	BOLD: 25. ASL: 17	BOLD: 70. ASL: 90	BOLD: 220x220. ASL: 220x220	BOLD. 74x74. ASL: 64x64		BOLD: 35. ASL: 24	BOLD: 0.6	BOLD: 3. ASL: 5			1230	1.5		ASL: multi-slice GRE EPI readout
57	1.5	GE	3min paradigm: 12 min. 1min paradigm: 7min	3000	45	90	256x256	64x64	N/A	36	no gap	4
58	1.5	Philips	>20min	N/A	30	40	69	128x128	N/A	N/A	N/A	7							0.05mmol/kg Gadopentetate dimeglumine
59	1.5	Siemens	4 min 35 s - 6min 50s, depending on the challenge duraiton	2000	60	90	N/A	64x64	3.3x3.3x6	17	none	6
60	1.5	GE	> 10 min	16 for ICA, 17 for MCA	9 for ICA, 10 for MCA	N/A	N/A	N/A	N/A	2 ( 1 for ICa, 1 for MCA)	N/A	N/A					velocity-encoded cine: 100cm/s for ICA, 70cm/s for MCA
61	3	GE	13.4 min	2400	30	70	240x240	64x64	3.5x3.5x3.5	41	N/A	3.5
62	3	GE	12min 30s	2400	30	7	240x240	64x64	3.5x3.5x3.5	39	N/A	3.5
63	1.5	Philips	4 min	3000	50	90	192x192	112x84	N/A	N/A	N/A	N/A
64	3	Philips	> 10 min	2000	30	N/A	240x216	N/A	3x3x3	36	1	3
65	3	Philips	> 9 min	2000	30	N/A	N/A	N/A	2.7x2.7x3.5	N/A	N/A	3.5
66	3	N/A	5min	2000	27.2	N/A	200	64x64	N/A	N/A	N/A	8
67	3	Siemens	4min 40s	2000	30	85	192x192	64x64x35	3x3x3	35	0.3	3						GRAPPA 2
68	2	Siemens	13min 26s	6200	40	N/A	N/A	64x64	3x3x3	64	N/A	3
69	3	Philips	> 9 min	2000	35	N/A	N/A	N/A	3x3x3.5	31	none	3.5
70	3	Philips	15min	4500	10.5/35	N/A	N/A	N/A	3.5x3.5x7	17	N/A	7			1600	N/A
71	3	Siemens	18 min	4400	10/30	N/A	N/A	N/A	3.4x3.4	15	1.4	7			1500	1500
72	3	Siemens	5 min 20s	2000	30	90	200x200	64x64	N/A	32	N/A	5
73	3	Siemens	8min	2000	30	70	220	64x64	N/A	25	N/A	4.5
74	3	Siemens	7min	4000	10/25	N/A	220x220	N/A	3.4x3.4x5	18	N/A	5			1000	1.5		GRAPPA 2
75	7	GE	8.5min	2000	30	67	260	N/A	2x2x2	20	0.2	2
76	3	Siemens	100 s	2000	30	90	240x240	64x64	N/A	N/A	1	4
77	3	Siemens	10 min	3000	10	N/A	N/A	N/A	7x7x4	11	1	4			900	1.5		GRAPPA 2
78	3	Siemens	8 min 30s	4000	16/35	N/A	N/A	64x64	3x3x5 or in two cases: 3.4x3.4x5 for full brain coverage	23	0.5	5			800	1.4
79	3	Siemens	N/A (> 2min)	pASL: 2000. pCASL: 3000	pASL: 10. pCASL: 10	pASL: 90. pCASL: 90	N/A	N/A	both:4x4x6	pASL: 6. pCASL: 16	both: 1	both: 6mm	pASL: 700/1400		pCASL: 900			both: GRAPPA 2
80	1.5 and 3 T	GE	8 min	both: 2100	1.5: 40. 3: 35	both: 85	boht: 200	both: 64x64	N/A	both: 28	N/A	both: 4.5						SENSE-EPI: SENSE 2
81	3	GE	12 min	2000	25	N/A	N/A	N/A	1.92x1.92x6	15	N/a	6
82	1.5 and 3 T	Siemens	10 min	3000	11/23/35/47/59/71/83/95/107 at 1.5 T. 8/21/35/48/61/75/88/101/115 at 3 T. 30 ms at 1.5 T for ASL, 25 ms at 3 T	N/A	192x192	64x64	N/A	10	1.5	3	TI1: 700, TI2: 1400					GRAPPA 2
83	3	N/A	N/A ( >6min)	2000	35	N/A	N/A	N/A	3.5x3.5x3.5	N/A	N/A	3.5
84	3	GE	N/A	1500	26	N/A	200	64x64	N/A	34	N/A	3.8
85	3	Philips	N/A	3850	14	N/A	240x240	N/A	3x3x7	17	N/A	7			1525	1650		SENSE 2.5
86	3	Siemens	20	2000	30	78			3.44x3.44x4	30		4
87	1.5	Philips	~20min	1600	40	40	230x230	128x128		15	no gap	7							0.2 mmol/kg gadopentetate dimeglumine
88	1.5	N/A	1 min 26s sequence time. total duration: ~51min?	65	42.5	90	N/A	40x48x36	4x4x6.1	N/A	N/A	6.1							0.1 mmol/kg gadopentetate dimeglumine
89	7	Philips	11min	2500	8/22/36/50	90	N/A	104x76	2x2x3	23	N/A	3						SENSE 4
90	3	Siemens	N/A	38.15	3.47	25	200x200x5	N/A	N/A	1	no	5
91	3	Philips	~25 min	4500	20	N/A	200-260		3x3	30	no gap	4			1600	1600
92	1.5	Philips	~13 min	1400	60	N/A	250	196x188	1x1x7	12	no gap	7							10 mL of 1M gadolinium
93	1.5	Siemens	6 min	2000	60	90	N/A	64x64	3x3x6	N/A	N/A	6
94	3	Siemens	~4.6 min	2000	30	85	N/A	64x64x35	3x3x3	35	0.3	3
95	3	GE	>4 min	2000	30	85	240x240	64x64	N/A	N/A	2	5
96	3	GE	~4min	2200	2.7/29	90	220	64x64	N/A	12	1	7	700/1500
97	1.5	Siemens	> 15 min	34	11/28	10	220	64x128	1.9x3.9x5	2	N/A	5							gadolinium-DTPA
98	3	Philips	18min 30s	4000	13.79/36.25	N/A	240x240	N/A	3x3x7	11	1	7			1550-2185 (multi-slice readout)	1650		SENSE 2.3
99	3	Siemens	> 18 min	3000	30	N/A	N/A	N/A	3x3x3	34	N/A	3						GRAPPA 2
100	3	Philips	5.2 min	2000	25	80	220x150	N/A	3.4x3.4x3.5	43	no gap	3.5
101	1.5	GE	10 min	3000	50	60	240	128x128	N/A	N/A	7 to 10	5
102	3	GE	> 4min 15s	2000	30	85	240x240	64x64	3.75x3.75x5	39	N/A	5
103	3	Philips	stroke: 7min 12s. moyamoya: 9 min 20s	stroke: 2000. moyamoya: 1510	stroke: 30. moyamoya: 21	stroke: 75. moyamoya: 90	stroke: 240x240x140. moyamoya: 205x205x150	stroke: 80x80x35. moyamoya: 64x64x36	stroke: 3x3x4. moyamoya: 3.2x3.2x3.2	stroke: 35. moyamoya: 36	stroke: N/A. moyamoya: 1	stroke: 4. moyamoya: 3.2
104	7	Philips	10min	3000	25	90	217.6x192	133x120	N/A	43	N/A	1.6						SENSE 3
105	3	Siemens	6 in 36s	2000	30	85	192x192	64x64	3x3x3	35	0.3	3						GRAPPA 2
106	3	Philips	7min	3000	30	90	220x220	128x128	N/A	25	N/A	6
107	3	Siemens	4.5min	2500	50	N/A	N/A	N/A	3.5x3.5x7	18	no gap	7
108	1.5	Philips		2000	2020-11-10	N/A	240x240	64x64	N/A	N/A	N/A	5	665
109	3	Philips	>6 min	4000	14	N/A	N/A	N/A	3x3x7	N/A	N/A	N/A			1600	N/A
110	7	Philips	10min	2400	25	N/A	192x192	N/A	2x2x3	15 for initial 4 subjects, 21 for last five subjects	N/A	3						SENSE 2
111	1.5	Philips	4 min	3000	50	90	192x192	112x84	N/A	N/A	N/A	N/A
112	3	Siemens	6min 53 s	3000	36	N/A	245	96x96	2.6x2.6x3	34	N/A	3
113	3	GE	3min	2000	22	60	224	N/A	3.75x3.75x4	40	N/A	4
114	3	GE		2000	30	85	240x240	64x64	N/A	39	no gap	5
115	3	Philips	7min	1500	30	60	240x240	N/A	3x3x5	29	N/A	5
116	3	Siemens	4 min 40 s	2000	30	85	192x192	64x64x35	3x3x3	35	0.3	3						GRAPPA 2
117	1.5 or 3	GE	8 min 30s	2000	30	85	240x240	64x64	N/A	5	N/A	2
118	1.5	Philips	12 min	3000	45	90	N/A	125	4x4x4	32	N/A	4
119	3	Siemens	10 min	3500	12	N/A	240x240	N/A	3.8x3.8x6	12	no gap	6			1000	1500		in-plane factor 2
120	3	Philips	12min for CO2 ASL. 15 min for CO2 BOLD. 5min 11s for BH BOLD	BOLD: 3000. ASL: 4000	BOLD: 35. ASL: 23	BOLD: 90. ASL: 35/11.7	BOLD: 230. ASL: 240x240	BOLD: 128x128. ASL: 64x64	BOLD: 1.8x1.8x4	BOLD: 32. ASL: 7	BOLD: 0.06. ASL: 2	BOLD: 4. ASL: 6	ASL: DeltaTI: 300, TI: 40					ASL: SENSE 2.5
121	3	Philips	12 min	3000	35	90	N/A	N/A	4x4x4	32	N/A	4
122	1.5	Philips	9 min	3500	60	90	192	64x64	N/A	33	no gap	3
123	3	GE	> 6 min	2000	30	85/90	240x240	64x64	3.75x3.75x3	N/A	N/A	2020-05-03
124	3	GE	> 4min 26s	2000	30	N/A	N/A	N/A	N/A	N/A	N/A	5
125	3	GE	4min 28s	4000	9.1/25/39.6/54.3	90	240	80x80	3x3x3	44	N/A	3			1500	1500		in-plane 2. SMS 4
126	1.5	GE	36min	4000	22	N/A	240x150	64x40	3.75x3.75x8	8	2	8			1500
127	3	Siemens	9 min	3000	30	N/A	N/A	N/A	N/A	45	no gap	3
128	3	Siemens	2.24min per slice	3000	N/A	50	N/A	N/A	1.2x1.2x8	N/A	N/A	8	1200
129	3	Phillips	25min	4000	14	N/A	240x240x119	80x79	3x3	17	N/A	N/A			1525	1650		SENSE 2.5
130	1.5	GE	12min	3000	45	90	256x256	64x64	4x4x4	36	N/A	4
131	3	GE	> 4min 25s	2000	30	85	200	64x64	3.125x3.125x5	28	N/A	5
132	7	Philips	601s for ramp, 369s for block	3000	25	90	217.6x192	133x120	1.64x1.6x1.6	43	N/A	1.6						SENSE 3
133	3	Siemens	12 min	3000	20	N/A	230	72x72	3x3x3.2	44	N/A	3
134	3	Siemens	4min 40s	2000	30	85	192x192	64x64x35	3x3x3	35	0.3	3						GRAPPA 2
135	3	Siemens	7min	2000	25	80	220x220	64x64	3.44x3.44x3.6	36	no gap	3.6
136	3	Philips	7 min	3000	30	90	220x220	N/A	1.72x1.72x6	25	N/A	6
137	3	Siemens	11min	2000	30	85	240x240	64x64x	3.75x3.75x6	N/A	2	6
138	3	GE	> 5 min	2000 or 2400	30	85/70	240x240	64x64	3.75x3.75x5	20/39	N/A	5
139	3	Philips	N/A	4000	13	N/A	N/A	N/A	3x3x7	N/A	N/A	7			1525	N/A
140	3	GE		BOLD: 2000. ALS: 2000	BOLD: 30. ASL: 22.7	BOLD: 85. ASL: 85	BOLD: 240x240. ASL: 240x240	BOLD: 64x64. ASL: 64x64	BOLD: 3.75x3.75x5. ASL: 3.75x3.75x5	BOLD: N/A. ASL: 5	BOLD: 2. ASL: 2	BOLD: 5. ASL: 5	ASL: 1000
141	1.5	Philips	12 min	26.1	34	9	N/A	64x64	3.5x3.5x3.5	30	N/A	3.5
142	3	Siemens	28	2300	30	N/A	224x224	64x64	3.5x3.5x4	6	0.5	4	TI1: 600. TI1stop: 1200. TI2: 1300
143	3	GE	8min 30s	2000	30	85	240x240	64x64	3.75x3.75x5	N/A	2	5
144	3	GE	> 7min 30s	2000	30	N/A	N/A	N/A	3.75x3.75x5	N/A	N/A	5
145	3	GE	8 min 30s	2000	30	85	240x240	64x64	3.75x3.75x5	N/A	2	5
146	3	GE	6 min 15 s	2000	30	85	240x240	64x64	3.75x3.75x5	39	N/A	5
147	1.5	Siemens	24 min 30 s	14.5	7	30	120x240	115x256	1.04x0.94x5	1	N/A	5					venc = 150cm/s
148	3	Siemens	4 min 30s	2000	13/31	N/A	N/A	N/A	3.5x3.5x3	36	N/A	3
149	3	GE	3.5 min	2000	25	75	220	64x64	3.44x3.44x3.5	35	no gap	3.5
150	1.5	Philips	~27 min	PC: 16. DCE: 412	PC: 9. DCE: 30	PC: 7.5. DCE: N/A	PC: 75%. DCE: 250x175	PC: 256. DCE: 128x256	PC: N/A. DCE: 1.95x0.68x6	1. DCE: 9	N/A. DCE: 1.2	PC: 5. DCE: 6					venc: 100cm/s		25mL Gd-DTPA
151	3	Siemens	9 min 10s	PC: 38. BOLD: 66.4	PC: 5.5. BOLD: 30	PC: 15. BOLD: 40	240	PC: 240x240. BOLD: 80x80	PC: 1x1x5. BOLD: 3x3x3	PC: 1. BOLD: 6	N/A	PC: 5. BOLD: 3					PC: venc: 76 cm/s	BOLD: SMS acceleration factoe 6
152	1.5	GE	12 min	3200	40	N/A	N/A	N/A	1.92x1.92x7	10	N/A	7
153	3	N/A	9 min	1500	30	60	220x220	64x64	3.44x3.44x5	29	no gap	5
154	3	Siemens	8 min	2000	30	90	220x220	64x64	3.44x3.44x4.5	25	N/A	4.5
155	3	Siemens	6 min	4000	10/30	90	250x250	64x64	3.9x3.9x3.9	25	0.773	3.9			1000- 2291	1665		GRAPPA 2
156	3	Siemens	12 min	4000	10/30	90	250x250	64x64	3.9x3.9x3.9	25	0.773	3.9			1000	1665		GRAPPA 2
157	3	Philips	9 min 20s	controls: 800. patietns: 1510	controls: 22.5. patietns: 21	N/A	controls: 220x220x90. patients: 205x205x151	N/A	controls: 3.4x3.4x5. patients: 3.2x3.2x3.2	controls: 18. patients: 36	controls: N/A. patients: 1	controls: 5. patietns: 3.2
158	3	Philips	4 min 30 s	1500	30	70	230x181	76x60x28	3x3x3	28	N/A	3
159	3	GE	18 min	2200	2.7/29	N/A	N/A	64x64	3x3x7	12	1	7	TI2: 1500
160	3	Philips	27 min 24 s	4000	20	90	240x240x105	N/A	3x3x7	15	N/A	7			1525	1650		SENSE 2.5
161	3	Siemens	7 min 02 s	2500	17	N/A	N/A	64x64	4x4x6	16	1.2	6	TI1: 700, TI2: 2000		N/A	N/A
162	3	Philips	7 min	3000	30	90	220x220	80x80	2.75x2.75x6	25	N/A	6
163	3	Philips	9 min	standard: 1500, opt1: 1500, opt2: 800	standard: 30, opt1: 21, opt2: 22.5	standard: 60, opt1: 89, opt2: 72	220x220	64x64	3.44x3.44x5	standard: 28, opt1: 28, opt2: 18	no gap	5
164	3	Siemens	11 min	2000	30	85	240x240	64x64	3.75x3.75x6	N/A	2	6
165	1.5	Siemens	> 10min	1500	64	N/A	N/A	N/A	N/A	N/A	N/A	N/A							0.2 mmol/kg gadopentetate dimeglumine
166	3	Philips	study 1, 2 BOLD: 9 min. study 2 IR: 11min	study 1: 1500. study 2 IR: 7000. study 2 BOLD: 1000. study 3: 4020	study1, 2 BOLD: 30. study 2 IR: none. study 3: 14	study 1, 2 BOLD: 60. study 2 IR: 90. study 3 : N/A	study 1, 2: 220x220. study 3: 240x240	study 1,2 : 64x64. study 3 : 80x80	study 1 and 2: 3.44x3.44x5. study 3: 3x3x5	study 1: 29. study 2 IR, 2 BOLD: 20. study 3: 27	study 1, 2 BOLD: no gap . study 2 IR: N(A. study 3: no gap	5			study 3: 1525	study 3 :1650
167	3	Philips	15 min	2000	35	N/A	240x240	N/A	3x3x5	N/A	N/A	5
168	3	Siemens	10.28	3000	11	N/A	N/A	N/A	3x3x6	14	N/A	6	TI1:700. TI2: 1800
169	3	Philips	~20 min	1000	30	90	230	128x128	1.8x1.8x4	21	N/S	4						SENSE 2
170	1.5	Siemens	4min 15 s	2000	60	90	220	N/A	N/A	16	no gap	6
171	3	Siemens	12 min for RS. 7 min for conventional	RS: 380. conventional: 3500	RS: 30. conventional: 25 (second echo)	RS 40. conventional: 90	N/A	RS: 64x64. conventional: N/A	RS: 4x4x5. conventional: 3.44x3.44x6	20	N/A	RS: 5. conventional: 6
172	3	GE	8min 20s	2000	30	85	240x240	64x64	3.75x3.75x5	N/A	2	5
173	3	Siemens	7 min	2000	30	80	220x220	64x64	3.44x3.44x5	24	0.5	5						GRAPPA 2
174	3	Philips	6 min	2000	35	N/A	N/A	N/A	3.5x3.5x3.5	N/A	N/A	3.5						SENSE 2
175	3	Siemens	11 min	38	7.2	15	280x280	N/A	0.85x0.85x5								venc:60cm/s for normocapnia, 100cm/s for hypercapnia
176	3	Philips	10 min	4006	13/30	90	220x220x132	64x64	3.44x3.44x6	22	no gap	6			1450	1400
177	3	Siemens	16 min 33s	4170	N/A	N/A	N/A	N/A	3.3x3.3x4	N/A	N/A	N/A			600	1200
178	1.5	Siemens	5 min	3000	17, 44, 71, 98	90	220x220	64x64	3.44x3.44x5	20	N/A	5
179	3	Philips	12.1 min	3000	35	90	256x256	64x64	4x4x4	32	N/A	4
180	3	GE	> 6 min	2000	30	85	240x240	64x64	3.75x3.75x5	N/A	N/A	5
181	3	Siemens	>10min	2500	11	N/A	240	64x64	3.75x3.75	N/A	N/A	N/A	TI1: 700, TI1stop: 1600, TI2: 1800
182	3	Siemens	10 min	3000	13	90	N/A	N/A	3.44x3.44x5	14	N/A	5
183	1.5	N/A	> 3 min	1000	66	30	N/A	N/A	3x3x5	5	N/A	5
184	3	Bruker	12 min	2000	30	90	192	64x64	3x3x4	20	1	4
185	1.5	Siemens	N/A	3000	39	90	192	64x64	3x3x4	28	1	4
186	3	Philips	25 min	4000	14	N/A	240x240	80x80	3x3x7	17	no gap	7			1525	1650
187	3	Philips	15 min	2000	35	N/A	N/A	N/A	3.4x3.4x5	30	N/A	5
188	3	GE	5.5 min	2000	35	N/A	224	N/A	3.5x3.5x4	35	N/A	4
189	3	Siemens	28 min	2000	30	77	N/A	N/A	3.4x3.4x4	N/A	N/A	N/A
190	3	Siemens	8 min	2000	30	70	220	64x64	3.44x3.44x4.5	25	N/A	4.5
191	3	Siemens	3 min 45 s	2500	50	N/A	N/A	N/A	3.5x3.5x7	18	no gap	7
192	3	Siemens	6min	4000	10/30	90	250x250	64x64	3.9x3.9x3.9	25	0.773	3.9			1000	1665		GRAPPA 2
193	3	Philips	4.5 min	1500	30	70	230x181	76x60x28	3x3x3	28	N/A	3
194	1.5	GE		BOLD: 2240. ASL: 2000	BOLD: 40. ASL: 22.7	85	BOLD: 200x200. ASL: 240x240	64x64	BOLD: 3.125x3.125x4.5. ASL: 3.75x3.75x5	BOLD: N/A. ASL: 5	BOLD: N/A. ASL: 2	BOLD: 4.5. ASL: 5	ASL: 1000
195	3	GE	> 4min 25 s	2000	30	N/A	N/A	N/A	3.75x3.75x5	N/A	N/A	5
196	1.5 and 3	GE	4 min 40s	2000	30	90	240x240	64x64	3.75x3.75x4.4	N/A	N/A	4.4
197	3	Philips	9.3 min	SMS1: 1550. SMS2: 900. SMS3: 650	SMS1: 21. SMS2: 25. SMS3: 27	N/A	205x205	64x64x36	3.2x3.2x3.5	36	N/A	3.5						SENSE 2 and 3
198	3	GE	13 min	2400	30	70	240x240	64x64	3.75x3.75x3.5	N/A	N/A	3.5
199	3	Siemens		2000	30	85	192x192	64x64x35	3x3x3	35	0.3	3						GRAPPA 2
200	3	GE	1.67	2000	45	90	256x256	64x64	4x4x4	32	0.5	4
201	3	Philips	13min	3500	22	40	N/A	N/A	3.5x3.5x6	15	1	6			800/1400/2000/2600
202	1.5	N/A	>24min	90	44	30	220	128x128	1.72x1.72x7	1	N/A	7
203	3	GE	13.4 min	2400	30	70	240x240	64x64	3.5x3.5x3.5	41	N/A	3.5
204	3	Philips	study 2: 5min. other studies: 7min	1500. study 4: 2000	21. study 4: 25	90. study 4: 80	study 1 and 2: 205x205. study 3 and 4: 220x220	N/A	study 1 and 2: 3.2x3.2. study 3 and 4: 3.4x3.4	36. study 4: 43	no gap	3.5. study 3: 3.8
205	3	Siemens	7 min per run	3500	second echo: 25	90	N/A	N/A	3.44x3.44x6	20	N/A	6
206	3	Philips	> 5min	4000	13.84/36.28	90	240x240x87	N/A	reconstructed resolution: 3x3x7	11	1	7			1550-2185	1650
207	3 and 7	Philips	18 min	1500	16/81 at 3T, 20/57 at 7T	N/A	N/A	N/A	2x2x3	9 at 3 T, 10 at 7T	no gap	3						SENSE 2
208	3	Philips	29 min for the 3 runs	2000	35	N/A	N/A	N/A	3x3x3.5	N/A	N/A	3.5						SENSE 2
209	3	GE	6.25min	2000	30	85	240x240	64x64	3.75x3.75x5	39	N/A	5
210	2	Siemens	50-60 min	62.5	30	10	150x200	96x256	0.78x1.56x4	N/A	N/A	4
211	3	Siemens	12 min	1500	38	73	225	N/A	3.5x3.5x4	15	N/A	4
212	3	Siemens	8 min	2130	25	N/A	N/A	N/A	3.5x3.5x3.5	12	0.35	3.5	TI1: 700, TI2: 1400
213	7	Philips	18 min	15	6.5	25	280x77	N/A	0.75x0.75x6 reconstructed	2	N/A	6					venc: 0 and 100 cm/s	SENSE 4
214	1.5	Siemens	3 min	3200	60	90	N/A	64x64	3.28x3.28x3	15	no gap	3
215	3	GE	N/A	3400	12	N/A	256	64x64	4x4x4	24	N/A	4	TI1: 700, TI2: 1900
216	3	GE	11.8 min	2400	30	70	240x240	64x64	3.5x3.5x3.5	39	N/A	3.5
217	3	Siemens	6min 40s	2000	30	85	192x192	64x64x35	3x3x3	35	0.3	3						GRAPPA 2
218	3	Philips	> 20min	20	11	20	256	256x256	1x1x10	1	no gap	10					venc: 50cm/S
219	3	Philips	15 min	2000	N/A	90	220x220	80x80	2.75x2.75x5	30	N/A	5
220	7	Siemens	12 min	1500	19	N/A	N/A	N/A	1.5x1.5x1.5	N/A	N/A	N/A	765
221	7	Philips	50 min	CSO/BG: 28. MCA: 8.5	CSO/BG: 16. MCA: 5.4	CSO/BG: 50-90. MCA: 60	CSO/BG: 250x250. MCA: 250x250	N/A	CSO/BG: 0.3x0.3x2. MCA: 0.5x0.5x2.5	1	N/A	CSO/BG: 2. MCA: 2.5					venc. CSO: 4, BG: 20, MCA: 100 cm/s	SENSE. CSO/BG: 1.5. MCA: 2
222	3	Philips	8 min 38s	2000	30	90	N/A	64x64	3.6x2.9x3	40	N/A	3
223	3	Philips	3.7 min	5000	15	N/A	240x240	N/A	3x3x5	1	N/A	5	1054					SENSE 2.5
224	3	Siemens	5 min	3000	8.8. BOLD: 47	90	224x196	64x56	3.5x3.5x4	21. BOLD: 12	1	4	TIb: 752, TIc: 973
225	3	GE	N/A	6000	23.8	N/A	180x180	N/A	N/A	64	N/A	3.8						fast spin echo iwht echo train length of 66
226	3	Siemens	13.5 min for VSL. 4min for BOLD.	3000	N/A for VSL. 30 for BOLD	N/A	220x220x180 fro VSL. 200x200 for BOLD	72x72x60 for VSL. 64x64 for BOLD	3.06x3.06x3 for VSL. 3.13x3.13x3 for BOLD	20 for VSl. 40 for BOLD	no gap for VSl. 0.75 for BOLD	3					T_VS: 30 ms. Vc: 7.5	echo train length: 40. BOLD: none
227	N/A	N/A	> 2.75 min	2000	30	90	N/A	64x64	3.6x3.6x3	N/A	N/A	3
228	3	Siemens	8 min	2000	30	70	220x220	N/A	3.4x3.4x4.5	N/A	N/A	4.5
229	3	2 Siemens, 1 Philips	> 3 min 20	2000	25	N/A	224	N/A	3.5x3.5x3.5	35	N/A	3.5
230	3	Philips	15 min	BOLD: 2000. ASL: 4500	BOLD: 35. ASL: 11	N/A	BOLD: 220x220x135	N/A	BOLD: 3.5x3.5x3.5. ASL: 3.5x3.5x7	ASL: 17	N/A	. BOLD: 3.5. ASL: 7			ASL: 1525	N/A
231	3	GE	28 min. scan time is 7 min	7.8	2.7	8	220	N/A	0.7x0.7x0.7	N/A	N/A	0.7					venc: 80cm/s
232	3	GE	8.5 min	2000	35	85	200	64x64	3.125x3.125x4.5	28	N/A	4.5
233	1.5	Siemens	> 15 min	31	16, 25	10	250	64x128	3.91x1.95x(5 or 7)	2	N/A	5 to 7						SMS 2	Gd-DTPA
234	1.5	Siemens	> 15 min	31	16, 25	10	250	64x128	3.91x1.95x(5 or 7)	2	N/A	5 to 7							Gd-DTPA
235	3	GE	> 5.4min	2000	30	85	240x240	64x64	3.75x3.75x5	N/A	N/A	5

## Sheet: Software
Article number	Softwares
1	SPM, in-house Matlab script
2	FSL, in-house Matlab script
3	AFNI
4	NeuroLens
5	in-house C and IDL scripts
6	in-house IDL
7	SPM, in-house Matlab script
8	SPM, in-house Matlab scripts
9	FSL
10	in-house software implemeted in C
11	AFNI, LabView
12	3D-SRT
13	in-house Matlab script, SPM
14	AFNI, SPM
15	AFNI
16	SPM, AFNI
17	FSL
18	Not reported
19	iView BOLD Philips software, Stimulate
20	AFNI
21	IDL
22	Not reported
23	AFNI, SPM
24	in-house Matlab, SPM
25	FSL, in-house Matlab script
27	SPM, Matlab script
28	AFNI, FSL
29	IDL
30	FSL
31	ANTs
32	BrainVoyager QX, SPM, in-house Matlab scripts
33	Not reported
34	AFNI
35	SPM
36	AFNI, FreeSurfer
37	SPM
38	SPM
39	in-house Matlab script, SPM
40	AFNI
41	FLOW
42	FSL
43	AFNI, MRIcro
44	in-house Matlab scipt, AFNI
45	SPM, in-house Matlab script
46	ExploreASL
47	in-house Matlab script, SPM
48	Not reported
49	in-house Matlab script, SPM
50	SPM, FSL
51	SPM, in-house Matlab script
52	Siemens Syngo MR Inline BOLD image software, ImageJ
53	IDL
54	FSL, AFNI, in-house Matlab script
55	FSL, AFNI, in-house Matlab script
56	SPM, in-house Matlab scripts
57	SPM, FSL
58	in-house matlab script, SPM, FSL
59	Viewforum station Philips
60	Not reported
61	Not reported
62	AFNI, in-house Matlab script, SPM, LabView
63	AFNI
64	SPM
65	FSL
66	FSL
67	Not reported
68	SPM, in-house Matlab script
69	SPM
70	FSL
71	in-house Matlab script, FSL
72	in-house Matlab script, FSL
73	FSL
74	in-house Matlab script, FSL
75	SPM, in-house Matlab script
76	FSL
77	DynaSuiteNeuro software (Philips), AFNI
78	NeuroLens
79	in-house Matlab script, FSL
80	NeuroLens
81	AFNI, FSL
82	AFNI, in-house Matlab script
83	AFNI, NeuroLens
84	Not reported
85	AFNI, FSL
86	SPM
87	SPM, in-house Matlab script
88	ViewForum Philips software
89	IDL
90	SPM
91	Siemens's software Argus
92	FSL, in-house Matlab script
93	Not reported
94	Not reported
95	SPM
96	AFNI, SPM
97	FSL
98	in-house FORTRAN and IDL scripts
99	FSL, AFNI
100	SPM, in-house Matlab script
101	SPM, in-house Matlab script
102	Dr View
103	AFNI, SPM, in-house Matlab script
104	SPM, in-house Matlab script
105	FSL, in-house Matlab script
106	SPM, in-house Matlab script
107	SPM, in-house Matlab script, HAMMER software
108	FSL, in-house Matlab script
109	Not reported
110	FSL, Freesurfer
111	FSL, in-house Matlab script
112	SPM
113	SPM, in-house Matlab script
114	AFNI, FSL
115	NeuroLens, AFNI
116	SPM
117	SPM, in-house Matlab script
118	AFNI
119	in-house Matlab script, SPM
120	SPM, in-house Matlab script
121	FSL
122	Amigo, in-house Matlab script, SPM
123	FSL
124	in-house Matlab script
125	AFNI
126	ANTS, FSL, AFNI
128	IDL, SPM
129	FSL, in-house Matlab script
130	Not reported
131	in-house Matlab script, SPM
132	SPM, FSL, in-house Matlab script
133	AFNI
134	FSL
135	in-house Matlab script, SPM
136	SPM, in-house Matlab script
137	SPM
138	SPM, in-house Matlab script
139	SPM, in-house Matlab script
140	AFNI, SPM
141	FSL, in-house Matlab script
142	Labview
143	FSL, in-house Matlab script
144	SPM
145	AFNI
146	AFNI
147	AFNI
148	AFNI, SPM, in-house Matlab script
149	in-house Matlab script
150	AFNI
151	FSL, SPM
152	FLOW, EasyVision (philips)
153	in-house Matlab script, SPM
154	Not reported
155	SPM, in-house Matlab script (available BOLD image and EtCO2 pre-processing scripts)
156	FSL
157	FSL
158	AFNI, FSL, in-house Matlab script
159	SPM, in-house Matlab script
160	FSL
161	FSL, AFNI
162	in-house Matlab script, FSL
163	MRIcro, in-house Matlab script, SPM, ImageJ
164	SPM
165	in-house Matlab script, SPM
166	SPM, in-house Matlab script
167	MEDx
168	SPM, in-house Matlab script
169	Not reported
170	SPM
171	BrainVoyager
172	BrainVoyager
173	FSL, AFNI
174	AFNI, SPM
175	FSL, in-house Matlab script
176	FSL
177	Not reported
178	AFNI
179	FSL, in-house Matlab script
180	SPM, in-house Matlab script
181	in-house Matlab script, SPM
182	AFNI, SPM, in-house Matlab script
183	N/A
184	SPM, in-house Matlab script
185	IDL, DPA software, Sigmaplot software
186	LIPSIA software
187	SPM
188	in-house Matlab script, SPM
189	in-house Matlab script, FSL
190	AFNI
191	FSL, in-house Matlab script
192	FSL
193	FSL, in-house Matlab script
194	FSL, AFNI, in-house Matlab script
195	FSL
196	AFNI, SPM
197	AFNI, SPM
198	SPM, in-house Matlab script
199	SPM, in-house Matlab script
200	AFNI, in-house Matlab script
201	Not reported
202	in-house Matlab, SPM
203	in-house Matlab script
204	Not reported
205	AFNI, in-house Matlab script, SPM, Labview
206	SPM, in-house Matlab script
207	SPM, FSL
208	FSL
209	FSL
210	FSL, in-house Matlab script
211	AFNI, LabView
212	Not reported
213	FSL
214	in-house Matlab script, BrianVoyager
215	QFlow software from Philips
216	SPM
217	SPM
218	AFNI
219	SPM, FreeSurfer, in-house Matlab script
220	Not reported
221	FSL
222	SPM, in-house Matlab script
223	in-house Matlab script, SPM
224	FSL
225	Not reported
226	BioImage suite software
227	IDL, SPM
228	SPM, in-house Matlab script
229	AFNI, SPM
230	FSL
231	Not reported
232	in-house Matlab script, FSL
233	in-house Matlab script
234	AFNI
235	Not reported
236	Not reported
237	AFNI

## Sheet: Pre-processing
Article number	Registration	Discarding transient volumes	Spatial smoothing	Partial volume effect correction	Drift correction	Delay computation/ correction	Motion correction	Slice-time correction	T1 correction	Temporal smoothing	Average over challenge repetitions	Band pass filtering
1	1. to MNI		1			1	1
2		1	1		1. linear	1	1
3					1. linear	1
4		1	1		1. in GLM		1
5
6		1			1. BOLD: quadratic		1
7	1. to MNI		1			1	1
8	1. registered to T1W		1			1	1
9						1
10			1				1		1. for ASL
11						1
12	1		1
13	1. to SPM's EPI template	1	1				1
14	1. to T1W				1. in GLM	1	1	1
15	1. to T1W					1	1	1
16	1. to T1W					1	1	1
17	1. to T1W		1			1	1	1	1. for ASL
18							1
19						1
20					1. quadratric trend	1	1
21							1
22			1				1			1
23						1
24	1. to MNI		1				1
25						1
26	1. to T1W		1				1	1
27			1				1. motion parameters used in GLM	1
28		1			1. for BOLD: quadratic trend to baseline points		1
29			1		1. high-pass filtering	1	1
30	1. to T1W			1			1
31	1. to MNI		1		1 for BOLD. high-pass filtering	1 fro BOLD	1 ASL. 1 BOLD	1 for BOLD
32						1
33					1. linear fit between beginning and end	1
34	1. to MNI
35		1			1. 5th order polynomial		1	1
36	1. to structural scans
37	1. to MNI	1	1				1
38
39			1		1. Linear	1	1	1
40
41	1				1. order of drift not precised	1	1
42	1. to T1W		1				1
43	1. to T1W					1	1
44	1. to mean free breathing BOLD scan		1		1. in GLM	1. only for CO2	1
45	1. to MNI
46							1
47
48	1. to MNI scape	1					1 and removed images with high motion
49	1	1	1			1	1	1
50	1. to T1W				1. in GLM	1. in GLM	1
51			1				1
52
53		1	1				1
54		1	1				1		1. for hyperoxia CBF
55			1		1. linear	1. for ETCO2. study 1 is ROI delay, study 4 is voxel-wise delay	1					1. for RS without EtCO2
56			1			1. for BOLD	1
57					1. in GLM	1	1
58
59					1. linear	1					1
60
61	1. to T1W					1	1	1
62	1. to T1W					1	1	1
63	1. to MNI		1
64	1. to T1W		1		1. highpass temporal filtering	1	1	1
65	1. to MNI	1	1			1	1	1
66						1
67		1	1			1	1	1		1
68	1. to standard stereotactic space	1	1		1. high pass filter	1	1
69					1. high pass filter at 0.0028Hz	1. for dynamic CVR analsysis	1
70	1. to MNI		1 for BOLD		1 fro BOLD. quadratic polynomial		1	1 for BOLD	1 for ASL
71	1. to T1W		1			1 fro ASL	1		1 for ASL
72		1	1		1. high pass temporal filtering	1	1
73			1		1. high pass filter	1	1
74	1. to MNI	1	1			1	1	1
75		1			1. 4 degree polynomial	1	1	1
76	1. to T1W		1		1. in GLM		1	1
77					1. in GLM		1
78	1. to MNI space		1		1. high pass filtering		1		1 for ASL with carbogen
79			1		1. in GLM		1
80						1	1
81					1. linear detrending	1	1	1
82			1		1. linear trend	1	1
83					1. affine correction		1
84	1 registered to T1W		1			1	1	1
85	1. registered to T1W		1				1	1
86	1. registered to MNI	1	1				1
87							1
88							1
89					1. fourth order polynomial	1	1
90		1
91							1
92
93
94	1. to T1W and to MNI space		1			1	1	1
95		1
96			1		1. in GLM	1	1
97			1
98		1	1		1. linear	1	1
99					1. linear drift in models		1
100	1. to MNI		1		1. in GLM	1	1	1
101		1	1			1	1
102						1
103			1		1. linear		1
104			1		1. linear detrending	1	1
105			1		1. linear fit	1				1. low pass filter
106						1
107	1. to MNI		1		1. high pass filter	1	1
108			1		1. multilinear correction		1
109							1				1. blocks averaged across time
110		1			1. linear detrending		1
111	1. to MNI		1				1
112	1. to MNI		1		1. linear detrending	1	1	1			1
113	1. to MNI	1	1			1	1
114						1
115						1
116	1. to mNI		1		1. linear detrend	1	1	1		1. low pass filtering
117						1
118	1. to MNI		1				1
119	1. to MNI		1				1				1. time averaging of basleine and hypercapnia images
120			1				1
121			1			1	1
122			1		1. high pass filtering		1
123						1
124	1. to T1W					1	1
125	1. to MNI		1 ASL		1 BOLD. high pass filtering	1 BOLD. in GLM
126							1				1
127
128
129							1
130					1. in GLM		1
131						1	1
132	1. to T2* anatomical scan		1		1. linear fit with pre and post baselines	1	1			1
133			1				1
134	1. to MNI		1		1. Linear detrending	1	1			1		1. low band pass filtering
135			1			1	1
136						1
137						1	1
138						1
139	1. to MNI	1			1		1	1
140						1 for BOLD	1
141					1. linear trend	1	1
142							1
143	1. to Talairach space					1	1
144								1
145						1
146						1	1	1
147		1
148					1. linear drift	1 (except for right heisphere BOLD regressor)	1
149	1. to MNI				1. linear	1. in GLM	1
150
151	1 BOLD. to MNI		1 BOLD		1 BOLD. high pass filter		1			1 BOLD	1
152						1
153			1			1	1
154						1	1
155	1. to T1W	1	1				1
156	1	1	1				1
157	1. to MNI		1		1. in GLM	1	1
158			1		1. high pass filter	1. only for 2 out of 3 methods	1
159			1				1
160		1	1		1. linear		1	1
161
162	1. to MNI		1			1	1
163	1. to MNI		1			1	1
164		1				1	1
165
166	1. to MNI					1 for BOLD	1
167
168							1
169	1. to Talairach space				1. high pass filter	1	1	1
170			1		1. high pass filtering	1	1	1
171			1 for RS-BOLD		1. 3rd order spline correction for RS BOLD	1 for DE-BOLD	1	1 for RS-BOLD				1
172						1	1
173	1. to MNI		1		1. high pass filtering	1	1	1
174			1		1. no order precised		1
175
176	1. to T1W		1		1. high pass filter		1
177					1. high pass filter
178	1. to standard space of SPM		1			1	1
179	1. to MNI		1			1	1
180	1. to T1W					1	1	1
181
182	1. to MNI	1	1			1	1			1	1
183	1	1				1
184			1		1. high pass filter		1	1
185	1. to T1W		1				1					1
186
187	1. to MNI				1	1	1
188	1. to mNI					1	1
189					1. linear	1		1
190			1		1. hihg pass filer	1	1
191	1. to T1W		1		1. high pass filtering	1 for GLMs	1				1 for time course analysis
192	1	1	1				1					1
193			1		1. high pass filter	1	1
194	1					1 for BOLD
195	1. to T1W
196	1. to MNI		1		1. high pass filter	1	1
197	1. to MNI		1			1	1
198	1. to T1W					1	1	1
199	1. to MNI		1			1	1	1
200	1		1				1
201		1
202
203	1. to T1W					1	1	1
204	1. to MNI		1		1. in GLM	1	1	1
205	1. to MNI	1	1			1	1	1
206					1. linear	1	1
207						1	1
208		1			1. quadratic polynomial regression		1	1
209	1. to T1W					1	1	1
210										1
211	1. to MNI		1		1. high pass filter	1	1	1
212	1. to T1W	1	1				1			1
213		1
214	1. normalised to standard stereotactic space		1			1	1			1
215	1. to T1W						1
216	1. to T1W					1	1	1
217						1	1	1		1
218
219	1. to MNI		1		1. high pass filter	1	1	1
220		1					1
221
222	1. to common template from 29 older adults	1	1		1. high pass filter		1	1
223
224		1 for VASO	1 for VASO			1 fro BOLD
225	1. to T1w and standard template
226			1				1				1 for BOLD
227		1					1
228			1		1. high pass filter	1	1
229			1			1. one processing with delay correction and one without	1				1
230	1. to MNI		1				1 BOLD	1 BOLD
231
232	1. to T1W					1	1	1
233
234
235

## Sheet: Delay computation method
Article number	Global delay (mean, estimated)	ROI delay	Voxel-wise	Visual/ trial-and-error estimation/ explicit computation	Peaks alignment	Correction for sampling line/ gas sensor delay	Others	Frequency-based analysis	Cross-correlation	Signal modelling	Deconvolution	Correction with hyperoxic delay	FSL temporla derivatives in GLM	GLM with different shift	iterative alignement to match the start of hypercapnia-induced signal changes	Unclear desciption
1			1						with ETCO2
2	1		1						EtCO2 and EtO2 temporally aligned to whole brain BOLD as first step. Then cross-correlation between the riptide regressor and GM BOLD.			TTP of hypercapnia subtracted by TTP of hyperoxia to take into account vasculature
3	1								between ETCO2 and whole brain BOLD
4
5
6
7	1								between EtCO2 and thalamus BOLD
8	1		1	estimated to 3 s for global delay			voxel-wise: GLM with regressors exhibiting exponential behaviour and with different response times (slow and fast regressors)
9	1		1						between paradigm and GM BOLD for global delay					1 for voxel-wise delay
10
11			1						with ETCO2
12
13
14	1								between whole brain BOLD and ETCO2
15	1			1
16	1								between whole brain BOLD and ETCO2
17	1			1
18
19	1			1
20			1													1
21
22
23	1								between whole brain BOLD and ETCO2
24
25	GM and WM delay			1		1					1. find TF between mean BOLD and EtCO2 and defining delay as time to max of TF
26
27
28
29			1										1
30
31	1		1	1 for WB correction		2s, removed first hypercapnic volume				TTP of gaussian fit
32	1			6 s estimated
33	1								between whole brain BOLD and ETCO2
34
35
36
37
38
39			1											1. between BOLD and paradigm
40
41			1													1
42
43	1								between whole brain BOLD and ETCO2
44	1								between whole brain BOLD and ETCO2
45
46
47
48
49			1						between BOLD and EtCO2
50		1												1 between GM BOLD and EtCO2, 1 between WM BOLD and GM BOLD convolved with decreasing exponential
51
52
53
54
55		study 1: healthy: thalamus BOLD. study 4: patients: cerebellum GM BOLD as intermediate	study 4						healthy: with ETCO2					patients study 4: with ETCO2 and ETO2 separately
56		1				5 s								between thalamus BOLD and ETCO2
57		1	1			4 s								with ETCO2
58
59		1							with paradigm convolved with gamma variate
60
61			1													1
62	1			max of ramp increase of ETCO2 manually aligned with max ramp of whole brain BOLD
63
64	1								between whole brain BOLD and ETCO2
65			1						with paradigm
66		1		1												1
67			1						with sine/cosine wave at frequency task
68	1			18.6s
69			1						with paradigm
70
71	1								between GM signal and ETCO2
72	GM BOLD			average of difference between peaks ni GM signal and associated end of BH task
73	1								between whole brain BOLD and ETCO2
74			1						with ETCO2
75		1	1	with respiratory bellow data						TTP of gamma variate function
76
77
78
79
80	1								between whole brain BOLD and EtCO2
81	1								between whole brain BOLD and EtCO2							no
82	1			delay: 10s. Response time:30s
83
84		1												between GM BOLD and respiratory signal
85
86
87
88
89		1	1					phase of FFT of BOLD at stimulus frequency
90
91
92
93
94			1												1
95
96		1												between GM BOLD and EtCO2
97
98	1		1						between GM BOLD and EtCO2. then between BOLD and RIPTiDe regressor
99
100	1								between whole brain BOLD and ETCO2
101			1						with sine wave at task frequency
102	1								between whole brain BOLD and ETCO2							1
103
104		1			alignment with max hypercapnic					return to baseline fitting with mono-exponential decay
105	1		1						with sine at task frequency and sine wiht frequency adjusted for BH and ventilation. best fit defined by maximum Pearson correlation coefficient with L2-norm
106			1													1
107			1							TTP from BH onset to max of sine-cosine pairs model
108
109
110
111
112	1			1
113	1 standard delay of 11s for all subjects. 1 individual delay for each subject		1	1					with paradigm convolved with gamma HRF
114	voxel showing greatest positive BOLD change								with ETCO2
115	1								between whole brain BOLD and EtCO2
116			1													1
117			1						with ETCO2
118
119
120
121	1			estimated at 4.8s
122
123	1		1 for the reponse time						between whole brain BOLD and ETCO2	response time: tau constant of exponential that best fits the BOLD						no
124	1								between whole brain BOLD and ETCO2
125			1											with EtCO2
126
127
128
129
130			1			4 s								with EtCO2
131	1								between whole brain BOLD and EtCO2
132			1		max before return to baseline
133
134	1		2	1 for global delay					with ETCO2						1. also determine response time to increase and decrease
135			1						with ETCO2
136	1								between whole brain BOLD and EtCO2
137	1			1												no
138	1								between whole brain BOLD and EtCO2
139
140			1						with ETCO2
141		1	1					Phase difference of FFT of BOLD and ETCO2 at task frequency
142
143	1								between whole brain BOLD and EtCO2
144
145	1															1
146	1		1						between ETCO2 and WB BOLD	ETCO2 convolved with decreasing mono-exponential
147
148	1		1 for GLM delay						between whole brain BOLD and EtCO2					1
149		1	1	1
150
151
152	1							phase difference between whole brain BOLD and ETCO2 at task frequency
153			1			12s			with ETCO2
154	1		1	manual alignement of mean wholbe brain BOLD and ETCO2				Phase between BOLD and ETCO2 from TFA at frequency task
155
156
157			1 with intermediate reference time course: GM for controls and GM cerebellum for patietns											1
158	1			9 s estimated.	computed from difference in TTP between end of Bh and mean GM BOLD peak
159
160
161
162	1								between thalamus BOLD and ETCO2
163	1								between thalamus BOLD and ETCO2
164	1								between whole brain BOLD and paradigm
165
166	1								between thalamus BOLD and EtCO2
167
168
169			1							TTP and onset time of trapezoid fit
170	1									TTP and onset time of trapezoid fit
171			1						with EtCO2
172	1								between whole brain BOLD and EtCO2
173	1		1					1 for block. phase difference of BOLD and ETCO2	between whole brain BOLD and EtCO2	phase from sine and cosine regressors in GLM relative to WB phase
174
175
176
177
178			1							fit of T2* with monoexponential function gives response time tau but not investigated
179	1			estimated at 4.8s
180	1															1
181
182		1			time to 50% of maximum											1
183		1				5 s				fit of exponential decay gave tau and delay
184
185
186
187			1		1
188	1		1						with ETCO2
189		1														1
190	1			1												1
191		1	1	common phase in GM voxels that exhibit significan BOLD response										1 for voxelwise optimisation. with EtCO2		1
192
193	1				1
194			1						with ETCO2
195
196	1			6 s estimated in BH HRF					between paradigm convolved with HRF and BOLD GM
197	1								between thalamus BOLD and EtCo2
198	1		1						between whole brain BOLD and EtCO2	fit of ETCO2 convolved with decreasing exponential of the block part of paradigm only
199			1						with ETCO2
200
201
202
203	TFA. mean of BOLD with high CO2 response		1	for TFA				1 TFA. provide tau time constant of the exponential response to a step; phase reflects the speed of response, not the time delay	for conventional: with ETCO2
204	1								between whole brain BOLD and EtCO2							no
205			1						with ETCO2
206	1								between whole brain BOLD and EtCO2
207	1			1 manual alignement between the GM R2* time course the ETCO2
208
209	1		1	1 for TFA delay correction: visual alignment between whole brain BOLD and EtCO2				1 TFA	1 between whole brain BOLD and ETCO2 for conventional analysis
210
211	1								with EtCO2 convolved with gamma HRF
212
213
214			1							fit of Fourier set (combination of sine function and harmonics)						1
215
216	1				alignement of time point of decrease of whole brain BOLD signal after ramp
217			1													1
218
219			1						with riptide regressor (initial regressor: paradigm)
220
221
222
223
224	1			12s
225
226
227
228			1													1
229	1			9 s
230
231
232	1		1						with ETCO2. initial correction wihth WB BOLD
233
234
235

[truncated: 5 more sheets: Processing method, Regressor, CVR values, Delay values, MR response]
